# Supplementary material for: Full-length RNA structure prediction of the HIV-1 genome reveals a conserved core domain
Source: Nucleic Acids Res. 2015 Oct 17;43(21):10168–79. doi: 10.1093/nar/gkv1039 (PMC4666355; doi:10.1093/nar/gkv1039)
Supplement: SUPPLEMENTARY DATA [file supp_gkv1039_nar-01265-r-2015-File010.xlsx]

## Sheet: All pairings
Prediction no.->		1	2	3	4	5	6	7	8	9	10	11	12	13
Position	Nucleotide	Watts09	RNAstructure, no SHAPE, cd600	PPfold, no SHAPE	PPfold, SHAPE	GTfold, no SHAPE, no const.	GTfold, SHAPE, no const.	GTfold, no SHAPE, cd600	GTfold, SHAPE, cd600	UNAfold, no const.	UNAfold, cd600	PETfold	RNAalifold	PPfold, re-normalized SHAPE
1	G	57	0	0	0	57	57	58	57	57	58	0	0	0
2	G	56	56	0	0	56	56	57	56	56	57	0	0	0
3	U	55	55	0	0	55	55	0	55	55	0	0	0	0
4	C	0	0	0	0	0	0	0	0	0	0	0	0	0
5	U	54	54	0	0	54	54	54	54	54	54	0	0	0
6	C	53	53	0	0	53	53	53	53	53	53	0	0	0
7	U	52	52	0	0	52	52	52	52	52	52	0	0	0
8	C	51	51	0	0	51	51	51	51	51	51	0	0	0
9	U	50	50	0	0	50	50	50	50	50	50	0	0	0
10	G	49	49	0	0	49	49	49	49	49	49	0	0	0
11	G	48	48	0	0	48	48	48	48	48	48	0	0	0
12	U	47	47	0	47	47	47	47	47	47	47	0	0	47
13	U	46	46	0	46	46	46	46	46	46	46	0	0	46
14	A	45	45	0	45	45	45	45	45	45	45	0	0	45
15	G	44	44	0	44	44	44	44	44	44	44	0	0	44
16	A	0	0	0	0	0	0	0	0	0	0	0	0	0
17	C	43	43	0	43	43	43	43	43	43	43	0	0	43
18	C	42	42	0	42	42	42	42	42	42	42	0	0	42
19	A	41	41	0	41	41	41	41	41	41	41	0	0	41
20	G	40	40	0	40	40	40	40	40	40	40	0	0	40
21	A	39	39	0	0	39	39	39	39	39	39	0	0	0
22	U	0	0	0	0	0	0	0	0	0	0	0	0	0
23	C	0	0	0	0	0	0	0	0	0	0	0	0	0
24	U	0	0	0	0	0	0	0	0	0	0	0	0	0
25	G	38	38	0	38	38	38	38	38	38	38	0	0	38
26	A	37	37	0	37	37	37	37	37	37	37	0	0	37
27	G	36	36	0	36	36	36	36	36	36	36	0	0	36
28	C	35	35	0	35	35	35	35	35	35	35	0	0	35
29	C	0	0	0	0	0	0	0	0	0	0	0	0	0
30	U	0	0	0	0	0	0	0	0	0	0	0	0	0
31	G	0	0	0	0	0	0	0	0	0	0	0	0	0
32	G	0	0	0	0	0	0	0	0	0	0	0	0	0
33	G	0	0	0	0	0	0	0	0	0	0	0	0	0
34	A	0	0	0	0	0	0	0	0	0	0	0	0	0
35	G	28	28	0	28	28	28	28	28	28	28	0	0	28
36	C	27	27	0	27	27	27	27	27	27	27	0	0	27
37	U	26	26	0	26	26	26	26	26	26	26	0	0	26
38	C	25	25	0	25	25	25	25	25	25	25	0	0	25
39	U	21	21	0	0	21	21	21	21	21	21	0	0	0
40	C	20	20	0	20	20	20	20	20	20	20	0	0	20
41	U	19	19	0	19	19	19	19	19	19	19	0	0	19
42	G	18	18	0	18	18	18	18	18	18	18	0	0	18
43	G	17	17	0	17	17	17	17	17	17	17	0	0	17
44	C	15	15	0	15	15	15	15	15	15	15	0	0	15
45	U	14	14	0	14	14	14	14	14	14	14	0	0	14
46	A	13	13	0	13	13	13	13	13	13	13	0	0	13
47	A	12	12	0	12	12	12	12	12	12	12	0	0	12
48	C	11	11	0	0	11	11	11	11	11	11	0	0	0
49	U	10	10	0	0	10	10	10	10	10	10	0	0	0
50	A	9	9	0	0	9	9	9	9	9	9	0	0	0
51	G	8	8	0	0	8	8	8	8	8	8	0	0	111
52	G	7	7	0	0	7	7	7	7	7	7	0	0	110
53	G	6	6	0	352	6	6	6	6	6	6	0	0	109
54	A	5	5	0	108	5	5	5	5	5	5	0	0	108
55	A	3	3	0	107	3	3	0	3	3	0	0	0	107
56	C	2	2	0	106	2	2	0	2	2	0	0	0	106
57	C	1	0	0	0	1	1	2	1	1	2	0	0	0
58	C	104	104	0	104	104	0	1	104	104	1	0	0	104
59	A	103	103	0	103	103	0	0	103	103	0	0	0	103
60	C	102	102	0	102	102	0	331	102	102	0	0	0	102
61	U	101	101	0	101	101	0	330	101	101	658	0	0	101
62	G	100	100	0	100	100	0	0	100	100	657	0	0	100
63	C	99	99	0	99	99	0	328	99	99	656	0	0	99
64	U	98	98	0	98	98	0	327	98	98	655	0	0	98
65	U	97	0	0	97	97	0	326	97	97	654	0	0	0
66	A	0	0	0	0	0	9170	0	0	0	0	0	0	0
67	A	94	94	0	94	94	9169	323	94	94	0	0	0	94
68	G	93	93	0	93	93	9168	322	93	93	0	0	0	93
69	C	92	92	0	92	92	9167	321	92	92	651	0	0	92
70	C	90	90	0	90	90	9165	320	90	90	650	0	0	90
71	U	89	89	0	89	89	9164	319	89	89	649	0	0	89
72	C	88	88	0	88	88	9163	318	88	88	648	0	0	88
73	A	87	87	0	87	87	9162	0	87	87	0	0	0	87
74	A	0	86	0	0	86	9161	0	86	86	0	0	0	0
75	U	0	0	0	0	0	0	0	0	0	0	0	0	0
76	A	0	0	0	0	0	0	0	0	0	0	0	0	0
77	A	0	0	0	0	0	9157	0	0	0	0	0	0	0
78	A	0	0	0	0	0	9156	0	0	0	0	0	0	0
79	G	0	0	0	0	0	9155	0	84	0	634	0	0	0
80	C	0	0	0	0	0	9154	277	0	0	633	0	0	0
81	U	0	0	0	0	0	9153	276	0	0	632	0	0	0
82	U	0	0	0	0	0	9152	275	0	0	631	0	0	0
83	G	0	0	0	0	0	0	274	0	0	0	0	0	0
84	C	0	0	0	0	0	0	273	79	0	630	0	0	0
85	C	0	0	0	0	0	0	272	0	0	629	0	0	0
86	U	0	74	0	0	74	9149	271	74	74	628	0	0	0
87	U	73	73	0	73	73	9148	270	73	73	627	0	0	73
88	G	72	72	0	72	72	9147	0	72	72	626	0	0	72
89	A	71	71	0	71	71	9146	0	71	71	0	0	0	71
90	G	70	70	0	70	70	9145	0	70	70	625	0	0	70
91	U	0	0	0	0	0	0	268	0	0	624	0	0	0
92	G	69	69	0	69	69	9144	267	69	69	623	0	0	69
93	C	68	68	0	68	68	9143	266	68	68	0	0	0	68
94	U	67	67	0	67	67	9142	265	67	67	622	0	0	67
95	C	0	0	0	0	0	0	0	0	0	621	0	0	0
96	A	0	0	0	0	0	0	0	0	0	0	0	0	0
97	A	65	0	0	65	65	9140	0	65	65	0	0	0	0
98	A	64	64	0	64	64	9139	0	64	64	0	0	0	64
99	G	63	63	0	63	63	9138	0	63	63	528	0	0	63
100	U	62	62	0	62	62	9137	0	62	62	527	0	0	62
101	A	61	61	0	61	61	9136	0	61	61	526	0	0	61
102	G	60	60	0	60	60	9135	264	60	60	525	0	0	60
103	U	59	59	0	59	59	9134	263	59	59	524	0	0	59
104	G	58	58	0	58	58	0	262	58	58	449	0	0	58
105	U	0	0	0	0	0	0	261	0	0	0	0	0	0
106	G	343	0	0	56	0	0	260	343	0	0	0	0	56
107	U	342	446	0	55	0	446	259	342	0	446	0	0	55
108	G	341	445	0	54	248	445	258	341	248	445	0	0	54
109	C	340	444	0	340	247	444	257	340	247	444	0	0	53
110	C	339	443	0	339	246	443	0	339	246	443	0	0	52
111	C	338	442	0	338	0	442	0	338	0	442	0	0	51
112	G	337	441	0	337	243	441	243	337	243	441	0	0	0
113	U	336	440	0	336	242	440	242	336	242	440	0	0	0
114	C	335	438	0	335	241	438	241	335	241	438	0	0	0
115	U	0	437	0	334	240	437	240	334	240	437	0	0	0
116	G	0	436	0	0	0	436	0	0	0	436	0	0	0
117	U	0	435	0	0	0	435	0	332	0	435	0	0	0
118	U	0	0	0	0	239	433	239	331	239	0	0	0	0
119	G	0	434	0	0	238	432	238	299	238	434	0	0	0
120	U	0	433	0	0	237	431	237	298	237	433	0	0	0
121	G	0	432	0	0	236	426	236	297	236	432	0	0	0
122	U	0	431	0	0	235	425	235	296	235	431	0	0	0
123	G	0	0	0	0	0	0	0	295	0	0	0	0	0
124	A	0	0	0	0	0	0	0	0	0	0	0	0	0
125	C	223	139	0	223	223	407	223	223	223	139	0	0	139
126	U	222	138	0	222	222	406	222	222	222	138	0	0	138
127	C	221	137	0	221	221	405	221	221	221	137	0	0	137
128	U	220	136	0	220	220	404	220	220	220	136	0	0	136
129	G	219	135	0	219	219	403	219	219	219	135	0	0	135
130	G	218	134	0	218	218	402	218	218	218	134	0	0	134
131	U	217	0	0	0	217	401	217	217	217	0	0	0	0
132	A	0	0	0	0	0	0	0	0	0	0	0	0	0
133	A	0	0	0	0	0	0	0	0	0	0	0	0	0
134	C	178	130	0	178	178	178	178	178	178	130	0	0	130
135	U	177	129	0	177	177	177	177	177	177	129	0	0	129
136	A	176	128	0	176	176	176	176	176	176	128	0	0	128
137	G	175	127	0	175	175	175	175	175	175	127	0	0	127
138	A	174	126	0	174	174	174	174	174	174	126	0	0	126
139	G	173	125	0	173	173	173	173	173	173	125	0	0	125
140	A	172	0	0	172	172	172	172	172	172	0	0	0	0
141	U	171	410	0	171	168	171	168	171	171	410	0	0	198
142	C	0	409	0	167	167	0	167	0	0	409	0	0	197
143	C	167	408	0	0	166	167	166	167	167	408	0	0	196
144	C	166	407	0	164	164	166	164	166	166	407	0	0	195
145	U	0	406	0	0	0	0	0	0	0	406	0	0	0
146	C	164	405	0	162	162	164	162	164	164	405	0	0	0
147	A	163	0	0	0	0	163	0	163	163	0	0	0	174
148	G	160	0	0	160	160	160	160	160	160	0	0	0	173
149	A	159	0	0	159	159	159	159	159	159	0	0	0	172
150	C	158	0	0	158	158	158	158	158	158	384	0	0	0
151	C	0	401	0	0	0	0	0	0	0	383	0	0	0
152	C	0	400	0	0	0	0	0	0	0	382	0	0	0
153	U	0	399	0	0	0	0	0	0	0	0	0	0	0
154	U	0	0	0	0	0	0	0	0	0	380	0	0	0
155	U	0	0	0	0	0	0	0	0	0	379	0	0	0
156	U	0	0	0	0	0	0	0	0	0	378	0	0	0
157	A	0	0	0	0	0	0	0	0	0	377	0	0	0
158	G	150	185	0	150	150	150	150	150	150	0	0	0	0
159	U	149	184	0	149	149	149	149	149	149	376	0	0	0
160	C	148	183	0	148	148	148	148	148	148	375	0	0	0
161	A	0	182	0	0	0	0	0	0	0	0	0	0	0
162	G	0	0	0	146	146	0	146	0	0	238	0	0	0
163	U	147	180	0	0	0	147	0	147	147	237	0	0	0
164	G	146	179	0	144	144	146	144	146	146	236	0	0	0
165	U	0	177	0	0	0	0	0	0	0	235	0	0	169
166	G	144	176	0	0	143	144	143	144	144	0	0	0	0
167	G	143	175	0	142	142	143	142	143	143	233	0	0	0
168	A	0	174	0	0	141	0	141	0	0	232	0	0	0
169	A	0	0	0	0	0	0	0	0	0	0	0	0	165
170	A	0	0	0	0	0	0	0	0	0	0	0	0	0
171	A	141	0	0	141	0	141	0	141	141	228	0	0	0
172	U	140	0	0	140	140	140	140	140	140	227	0	0	149
173	C	139	0	0	139	139	139	139	139	139	226	0	0	148
174	U	138	168	0	138	138	138	138	138	138	225	0	0	147
175	C	137	167	0	137	137	137	137	137	137	224	0	0	0
176	U	136	166	0	136	136	136	136	136	136	223	0	0	0
177	A	135	165	0	135	135	135	135	135	135	0	0	0	0
178	G	134	0	0	134	134	134	134	134	134	0	0	0	0
179	C	0	164	0	0	0	0	0	0	0	0	0	0	0
180	A	0	163	0	0	0	0	0	0	0	0	0	0	0
181	G	0	0	0	0	0	0	0	0	0	0	0	0	0
182	U	0	161	0	0	0	220	0	0	0	220	0	0	0
183	G	0	160	0	0	0	219	0	0	0	219	0	0	189
184	G	0	159	0	0	0	218	0	0	0	218	0	0	188
185	C	0	158	0	0	0	217	0	0	0	217	0	0	0
186	G	0	0	0	0	0	199	0	199	0	0	0	0	0
187	C	0	197	0	197	197	197	197	197	197	197	0	0	0
188	C	0	196	0	196	196	196	196	196	196	196	0	0	184
189	C	0	195	0	195	195	195	195	195	195	195	0	0	183
190	G	0	0	0	0	0	0	0	0	0	0	0	0	0
191	A	0	0	0	0	0	0	0	0	0	0	0	0	0
192	A	0	0	0	0	0	0	0	0	0	0	0	0	0
193	C	0	0	0	0	0	0	0	0	0	0	0	0	0
194	A	0	0	0	0	0	0	0	0	0	0	0	0	0
195	G	0	189	0	189	189	189	189	189	189	189	0	0	144
196	G	0	188	0	188	188	188	188	188	188	188	0	0	143
197	G	0	187	0	187	187	187	187	187	187	187	0	0	142
198	A	0	0	0	0	0	0	0	0	0	0	0	0	141
199	C	0	0	0	0	0	186	0	186	0	0	0	0	0
200	U	0	0	0	0	0	0	0	0	0	0	0	0	0
201	U	0	0	0	0	0	0	0	0	0	0	0	0	0
202	G	0	0	0	0	0	0	0	0	0	0	0	0	0
203	A	0	0	0	0	0	0	0	0	0	0	0	0	0
204	A	0	397	0	0	0	0	0	0	0	0	0	0	0
205	A	0	396	0	0	0	0	0	0	0	0	0	0	0
206	G	0	0	0	0	213	213	213	213	213	213	0	0	0
207	C	0	394	0	0	212	212	212	212	212	212	0	0	0
208	G	0	393	0	0	0	0	0	0	0	0	0	0	0
209	A	0	392	0	0	0	0	0	0	0	0	0	0	0
210	A	0	391	0	0	0	0	0	0	0	0	0	0	0
211	A	0	0	0	0	0	0	0	0	0	0	0	0	0
212	G	0	0	0	0	207	207	207	207	207	207	0	0	0
213	U	0	0	0	0	206	206	206	206	206	206	0	0	0
214	A	0	0	0	0	0	0	0	0	0	0	0	0	0
215	A	0	0	0	0	0	0	0	0	0	0	0	0	0
216	A	0	0	0	0	0	0	0	0	0	0	0	0	0
217	G	131	0	0	0	131	185	131	131	131	185	0	0	0
218	C	130	383	0	130	130	184	130	130	130	184	0	0	0
219	C	129	382	0	129	129	183	129	129	129	183	0	0	0
220	A	128	381	0	128	128	182	128	128	128	182	0	0	0
221	G	127	0	0	127	127	0	127	127	127	0	0	0	0
222	A	126	0	0	126	126	0	126	126	126	0	0	0	0
223	G	125	0	0	125	125	0	125	125	125	176	0	0	0
224	G	0	0	0	0	233	0	233	0	233	175	0	0	0
225	A	0	0	0	0	232	0	232	0	232	174	0	0	0
226	G	0	373	0	0	231	0	231	0	231	173	0	0	0
227	A	0	372	0	0	0	0	0	291	0	172	0	0	0
228	U	334	371	0	0	0	370	0	290	0	171	0	0	0
229	C	333	369	0	333	0	369	0	289	0	0	0	0	333
230	U	332	368	0	332	0	368	0	0	0	0	0	0	332
231	C	331	367	0	331	226	367	226	0	226	0	0	0	331
232	U	330	366	0	330	225	366	225	286	225	168	0	0	330
233	C	329	365	0	329	224	365	224	285	224	167	0	0	329
234	G	0	0	0	0	0	0	0	284	0	0	0	0	0
235	A	0	0	0	0	122	0	122	0	122	165	0	0	0
236	C	282	363	0	0	121	363	121	282	121	164	0	0	0
237	G	281	362	0	281	120	362	120	281	120	163	0	0	322
238	C	280	361	0	280	119	361	119	280	119	162	0	0	321
239	A	0	0	0	0	118	0	118	0	118	0	0	0	0
240	G	0	0	0	0	115	0	115	0	115	0	0	0	0
241	G	0	0	0	0	114	0	114	0	114	0	0	0	0
242	A	0	0	0	0	113	0	113	0	113	0	0	0	0
243	C	277	277	0	277	112	277	112	277	112	366	0	0	320
244	U	276	276	0	276	0	276	255	276	0	365	0	0	319
245	C	275	275	0	275	0	275	254	275	0	364	0	0	318
246	G	274	274	0	274	110	274	253	274	110	0	0	0	0
247	G	0	0	0	0	109	0	252	0	109	362	0	0	271
248	C	270	272	0	270	108	270	0	270	108	361	0	0	270
249	U	269	271	0	269	0	269	0	269	0	360	0	0	269
250	U	268	268	0	268	0	268	0	268	0	356	0	0	268
251	G	267	267	0	267	0	267	0	267	0	355	0	0	267
252	C	266	266	0	266	0	266	247	266	0	354	0	0	266
253	U	265	265	0	265	9172	265	246	265	9172	353	0	0	265
254	G	264	264	0	264	9171	264	245	264	9171	352	0	0	264
255	A	0	0	0	0	9170	0	244	0	9170	351	0	0	0
256	A	0	0	0	0	9169	0	0	0	9169	0	0	0	0
257	G	0	0	0	262	9168	262	109	262	9168	349	0	0	262
258	C	0	0	0	0	9167	0	108	0	9167	348	0	0	0
259	G	0	0	0	0	9166	0	107	0	9166	0	0	0	0
260	C	0	0	0	0	9165	0	106	0	9165	344	0	0	0
261	G	0	0	0	0	0	0	105	0	0	343	0	0	0
262	C	0	0	0	257	9163	257	104	257	9163	342	0	0	257
263	A	0	0	0	0	9162	0	103	0	9162	341	0	0	0
264	C	254	254	0	254	0	254	102	254	0	340	0	0	254
265	G	253	253	0	253	9160	253	94	253	9160	0	0	0	253
266	G	252	252	0	252	9159	252	93	252	9159	0	0	0	252
267	C	251	251	0	251	9158	251	92	251	9158	310	0	0	251
268	A	250	250	0	250	9157	250	91	250	9157	309	0	0	250
269	A	249	0	0	249	9156	249	0	249	9156	308	0	0	249
270	G	248	0	0	248	9155	248	87	248	9155	307	0	0	248
271	A	0	249	0	0	0	0	86	0	0	306	0	0	247
272	G	0	248	0	0	0	0	85	0	947	0	0	0	0
273	G	0	0	0	0	0	0	84	0	946	281	0	0	316
274	C	246	246	0	246	0	246	83	246	0	280	0	0	315
275	G	245	245	0	245	950	245	82	245	0	0	0	0	0
276	A	244	244	0	244	949	244	81	244	0	0	0	0	0
277	G	243	243	0	243	0	243	80	243	877	0	0	0	0
278	G	0	0	0	0	947	0	0	0	876	0	0	0	0
279	G	0	0	0	0	946	0	0	0	875	0	0	0	0
280	G	238	0	0	238	0	0	0	238	874	274	0	0	0
281	C	237	353	0	237	0	353	0	237	0	273	0	0	0
282	G	236	352	0	300	300	352	300	236	872	300	0	0	300
283	G	299	351	0	299	299	351	299	0	871	299	0	0	299
284	C	298	350	0	298	298	350	298	234	870	298	0	0	298
285	G	297	349	0	297	297	349	297	233	0	297	0	0	297
286	A	295	0	0	0	295	0	295	232	0	295	0	0	0
287	C	294	348	0	0	294	348	294	0	867	294	0	0	292
288	U	293	347	0	0	293	347	293	0	866	293	0	0	0
289	G	0	0	0	0	0	0	0	229	0	0	0	0	0
290	G	0	0	0	0	0	0	0	228	0	0	0	0	0
291	U	0	0	0	0	0	0	0	227	863	0	0	0	0
292	G	0	0	0	0	0	0	0	0	862	0	0	0	287
293	A	288	0	0	0	288	0	288	0	861	288	0	0	0
294	G	287	343	0	0	287	343	287	0	343	287	0	0	0
295	U	286	342	0	0	286	342	286	123	342	286	0	0	0
296	A	0	341	0	0	0	341	0	122	341	0	0	0	0
297	C	285	340	0	285	285	340	285	121	340	285	0	0	285
298	G	284	0	0	284	284	0	284	120	0	284	0	0	284
299	C	283	339	0	283	283	339	283	119	339	283	0	0	283
300	C	0	338	0	282	282	338	282	0	338	282	0	0	282
301	A	0	337	0	0	0	337	0	0	337	0	0	0	0
302	A	0	0	0	0	0	0	0	0	0	0	0	0	0
303	A	0	0	0	0	0	0	0	0	0	0	0	0	0
304	A	0	0	0	0	0	0	0	0	0	0	0	0	0
305	A	0	0	0	0	0	0	0	0	0	0	0	0	0
306	U	0	331	0	0	941	332	0	0	332	271	0	0	0
307	U	0	330	0	0	940	331	0	0	331	270	0	0	0
308	U	0	329	0	0	939	330	0	0	330	269	0	0	0
309	U	0	328	0	0	938	329	0	0	329	268	0	0	0
310	G	0	0	0	0	937	0	0	0	0	267	0	0	0
311	A	0	0	0	0	936	0	0	0	0	0	0	0	0
312	C	325	325	0	325	935	325	0	325	325	325	0	0	0
313	U	324	324	0	324	0	324	0	324	324	324	0	0	0
314	A	323	323	0	323	0	323	0	323	323	323	0	0	0
315	G	322	322	0	322	930	322	0	322	322	322	0	0	274
316	C	321	321	0	321	929	321	0	321	321	321	0	0	273
317	G	0	0	0	0	928	0	0	0	0	0	0	0	0
318	G	0	0	0	0	0	0	72	0	0	0	0	0	245
319	A	0	0	0	0	0	0	71	0	0	0	0	0	244
320	G	0	0	0	0	926	0	70	0	0	0	0	0	243
321	G	316	316	0	316	925	316	69	316	316	316	0	0	238
322	C	315	315	0	315	924	315	68	315	315	315	0	0	237
323	U	314	314	0	314	923	314	67	314	314	314	0	0	0
324	A	313	313	0	313	0	313	0	313	313	313	0	0	0
325	G	312	312	0	312	922	312	0	312	312	312	0	0	0
326	A	0	0	0	0	0	0	65	0	0	0	0	0	0
327	A	0	0	0	0	0	0	64	0	0	0	0	0	0
328	G	0	309	0	0	0	0	63	0	0	0	0	0	0
329	G	233	308	0	233	918	309	0	0	309	0	0	0	233
330	A	232	307	0	232	917	308	61	0	308	0	0	0	232
331	G	231	306	0	231	0	307	60	118	307	0	0	0	231
332	A	230	0	0	230	0	306	0	117	306	0	0	0	230
333	G	229	0	0	229	0	0	0	0	0	0	0	0	229
334	A	228	0	0	115	0	0	0	115	0	0	0	0	0
335	G	114	0	0	114	862	0	862	114	0	0	0	0	0
336	A	113	0	0	113	861	0	861	113	0	0	0	0	0
337	U	112	301	0	112	860	301	860	112	301	0	0	0	0
338	G	111	300	0	111	859	300	859	111	300	0	0	0	2452
339	G	110	299	626	110	858	299	858	110	299	0	0	0	2451
340	G	109	297	625	109	0	297	0	109	297	264	351	0	2450
341	U	108	296	0	0	857	296	857	108	296	263	350	0	0
342	G	107	295	349	349	856	295	856	107	295	262	349	349	2445
343	C	106	294	348	348	855	294	855	106	294	261	348	348	0
344	G	0	0	0	0	853	0	853	0	853	260	0	0	0
345	A	0	0	0	0	852	0	852	0	852	0	0	0	0
346	G	0	0	0	0	851	0	851	0	851	0	0	0	0
347	A	0	288	0	0	850	288	850	898	850	0	0	0	0
348	G	0	287	343	343	849	287	849	897	849	258	343	343	2436
349	C	0	285	342	342	848	285	848	896	848	257	342	342	2435
350	G	0	284	0	0	847	284	847	895	847	0	341	0	2434
351	U	0	283	376	0	846	283	846	894	846	255	340	0	2433
352	C	0	282	375	53	0	282	0	0	0	254	375	0	2432
353	G	0	281	373	0	844	281	844	893	844	253	373	0	0
354	G	0	0	372	0	843	0	843	892	843	252	372	0	0
355	U	0	0	371	0	842	0	842	891	842	251	371	0	0
356	A	0	0	0	0	841	0	841	890	841	250	0	0	0
357	U	0	0	0	9142	840	0	840	889	840	0	0	0	0
358	U	0	0	0	9141	839	0	839	888	839	0	0	0	0
359	A	0	0	0	9140	838	0	838	0	838	0	0	0	0
360	A	0	0	0	9139	0	0	0	0	0	249	0	8742	0
361	G	0	238	0	9138	0	238	0	0	0	248	0	8741	2381
362	C	0	237	0	0	834	237	834	0	0	247	0	0	2380
363	G	750	236	0	536	832	236	832	750	750	0	0	8739	2379
364	G	749	0	0	535	831	0	831	749	749	245	0	8738	2378
365	G	748	233	0	534	830	233	830	748	748	244	0	8737	0
366	G	747	232	0	0	0	232	0	747	747	243	0	0	0
367	G	746	231	0	0	827	231	827	746	746	0	0	0	0
368	A	0	230	0	0	826	230	826	0	0	0	0	0	0
369	G	0	229	0	0	825	229	825	0	0	0	0	0	0
370	A	0	0	0	0	824	228	824	0	0	0	0	0	0
371	A	0	228	355	0	0	0	0	0	575	0	355	0	0
372	U	0	227	354	0	0	0	0	0	574	0	354	0	0
373	U	0	226	353	0	0	0	0	0	573	0	353	0	0
374	A	0	0	0	0	0	0	0	0	572	0	0	0	0
375	G	0	0	352	0	0	0	0	0	0	160	352	0	2366
376	A	0	0	351	0	0	0	0	0	570	159	0	0	0
377	U	0	0	0	0	0	0	0	0	569	157	0	0	0
378	A	0	0	0	0	0	0	0	0	568	156	0	0	0
379	A	0	0	0	0	0	0	0	0	567	155	0	0	0
380	A	0	0	0	0	534	0	534	0	0	154	0	0	0
381	U	0	220	0	0	533	0	533	0	0	0	0	0	0
382	G	537	219	0	403	532	0	532	537	537	152	403	0	0
383	G	536	218	403	402	531	0	531	536	536	151	402	0	0
384	G	535	0	402	0	0	0	0	535	535	150	0	0	0
385	A	534	0	0	0	0	0	0	534	534	0	0	0	0
386	A	0	0	396	0	0	0	0	0	0	0	396	0	0
387	A	0	0	0	0	0	0	0	0	0	0	0	0	0
388	A	0	0	0	0	0	0	0	0	0	0	0	0	0
389	A	0	0	0	0	0	0	0	0	0	0	0	0	0
390	A	0	0	0	0	0	0	0	0	0	0	0	0	0
391	U	0	210	0	0	491	0	491	0	491	0	0	0	0
392	U	0	209	0	0	490	0	490	492	490	0	0	0	0
393	C	0	208	0	0	489	0	489	491	489	0	0	0	0
394	G	0	207	0	0	0	0	0	0	0	403	0	0	0
395	G	0	0	0	0	0	0	0	0	0	402	0	0	0
396	U	0	205	386	0	0	0	0	0	0	401	386	0	0
397	U	0	204	0	0	0	0	0	0	0	0	0	0	0
398	A	0	0	0	0	485	0	485	485	485	0	0	0	0
399	A	484	153	0	0	484	0	484	484	484	0	0	0	0
400	G	483	152	0	0	483	0	483	483	483	0	0	8690	0
401	G	482	151	0	0	482	131	482	482	482	396	0	8689	0
402	C	481	0	384	383	481	130	481	481	481	395	383	8688	2148
403	C	480	0	383	382	480	129	480	480	480	394	382	8687	2147
404	A	479	0	0	0	479	128	479	479	479	0	0	0	0
405	G	478	146	0	0	478	127	478	478	478	146	0	0	626
406	G	477	145	0	0	477	126	477	477	477	145	0	4211	625
407	G	476	144	0	0	476	125	476	476	476	144	0	4210	0
408	G	0	143	0	0	0	0	0	0	0	143	0	4209	0
409	G	0	142	0	0	0	0	0	0	0	142	0	4208	0
410	A	0	141	0	0	0	0	0	473	0	141	0	4207	0
411	A	0	0	0	0	0	0	0	0	0	0	0	0	0
412	A	0	0	0	0	0	0	0	0	0	0	0	0	0
413	G	0	0	0	0	467	0	467	0	467	0	0	0	623
414	A	0	0	0	0	466	0	466	0	466	0	0	0	0
415	A	0	0	0	0	465	0	465	0	465	0	0	0	0
416	A	0	0	0	0	0	0	0	0	0	0	0	0	0
417	C	0	0	0	0	0	0	0	0	0	0	0	0	0
418	A	0	0	0	0	0	0	0	0	0	0	0	0	0
419	A	0	0	0	0	0	0	0	0	0	0	0	0	0
420	U	0	0	0	0	0	0	0	0	0	0	0	0	0
421	A	0	0	0	0	0	0	0	0	0	0	0	0	0
422	U	0	0	0	0	0	0	0	0	0	0	0	0	607
423	A	0	0	0	0	0	0	0	0	0	0	0	0	0
424	A	0	0	0	0	0	0	0	0	0	0	0	0	0
425	A	0	0	586	0	439	122	439	439	439	0	586	0	0
426	C	0	0	585	0	438	121	438	438	438	0	585	0	0
427	U	0	0	584	0	437	0	437	437	437	0	584	0	0
428	A	0	0	583	0	436	0	436	436	436	0	583	0	0
429	A	0	0	0	0	0	0	0	0	0	0	0	0	0
430	A	0	0	0	0	0	0	0	0	0	0	0	0	0
431	A	0	122	0	0	0	120	0	0	0	122	0	0	0
432	C	0	121	0	0	0	119	0	0	0	121	0	0	0
433	A	0	120	0	0	0	118	0	0	0	120	0	0	0
434	U	0	119	0	0	0	0	0	0	0	119	0	0	0
435	A	0	117	0	0	0	117	0	0	0	117	0	0	0
436	U	0	116	0	0	428	116	428	428	428	116	0	899	0
437	A	0	115	0	0	427	115	427	427	427	115	0	898	0
438	G	0	114	0	0	426	114	426	426	426	114	0	897	0
439	U	0	0	0	0	425	0	425	425	425	0	0	896	0
440	A	0	113	0	0	0	113	0	0	0	113	0	895	0
441	U	0	112	0	0	0	112	0	0	0	112	0	894	0
442	G	0	111	478	478	462	111	462	462	0	111	478	893	478
443	G	0	110	477	477	0	110	0	0	0	110	477	892	477
444	G	0	109	0	476	0	109	0	0	0	109	469	0	0
445	C	0	108	0	0	459	108	459	459	0	108	0	0	0
446	A	0	107	0	0	0	107	0	0	0	107	0	0	0
447	A	0	0	457	457	457	0	457	457	457	0	457	0	0
448	G	0	0	456	456	456	9067	456	456	456	0	456	856	0
449	C	0	0	455	455	455	9066	455	455	455	104	455	855	0
450	A	0	538	0	0	0	9065	0	0	0	0	0	790	0
451	G	0	537	0	0	0	0	0	0	0	0	0	789	0
452	G	0	536	0	0	0	0	0	0	0	0	0	788	0
453	G	0	535	0	0	0	9062	0	0	0	0	0	787	0
454	A	0	534	0	0	0	9061	0	0	0	0	0	0	0
455	G	0	0	449	449	449	9060	449	449	449	0	449	0	0
456	C	0	0	448	448	448	9059	448	448	448	0	448	784	0
457	U	0	0	447	447	447	0	447	447	447	0	447	783	0
458	A	0	0	0	0	0	0	0	0	0	0	0	782	0
459	G	0	0	0	0	445	0	445	445	0	0	0	781	0
460	A	0	0	0	0	0	0	0	0	0	0	0	0	0
461	A	0	0	0	0	0	0	0	0	0	0	0	0	0
462	C	0	0	0	0	442	0	442	442	0	0	0	0	0
463	G	0	0	0	0	0	8534	0	0	0	0	0	0	0
464	A	0	0	0	0	0	8533	0	0	0	0	0	0	0
465	U	0	0	0	0	415	0	415	0	415	0	0	0	0
466	U	0	521	0	0	414	0	414	0	414	521	0	0	0
467	C	0	520	0	0	413	8530	413	0	413	520	0	0	0
468	G	0	0	0	0	0	8529	0	0	0	0	0	0	0
469	C	0	518	0	0	0	8528	0	0	0	518	444	0	0
470	A	0	517	0	0	0	0	0	0	0	517	0	0	0
471	G	0	516	0	0	0	0	0	0	0	516	0	0	0
472	U	0	515	0	0	0	0	0	0	0	515	0	0	0
473	U	0	0	0	0	0	0	0	410	0	0	0	0	0
474	A	0	0	0	0	0	0	0	0	0	0	0	0	0
475	A	0	0	0	0	0	0	0	0	0	0	0	0	0
476	U	407	0	0	444	407	8520	407	407	407	509	0	755	0
477	C	406	0	443	443	406	8519	406	406	406	508	443	754	443
478	C	405	508	442	442	405	8518	405	405	405	0	442	753	442
479	U	404	507	0	0	404	8517	404	404	404	0	0	752	0
480	G	403	504	0	0	403	504	403	403	403	504	0	0	0
481	G	402	503	0	0	402	503	402	402	402	503	0	0	0
482	C	401	502	547	0	401	502	401	401	401	502	547	0	0
483	C	400	501	546	489	400	501	400	400	400	501	546	0	0
484	U	399	500	545	0	399	500	399	399	399	500	545	0	0
485	U	0	499	0	0	398	0	398	398	398	499	0	0	0
486	U	0	498	524	0	0	0	0	0	0	498	0	0	0
487	U	0	497	523	0	0	0	0	0	0	497	0	592	0
488	A	0	0	0	0	0	0	0	0	0	0	0	591	0
489	G	0	496	0	483	393	0	393	0	393	496	0	590	0
490	A	0	495	517	0	392	0	392	0	392	495	0	589	0
491	G	0	0	516	0	391	0	391	393	391	0	0	0	586
492	A	0	0	0	0	0	0	0	392	0	0	0	0	585
493	C	0	0	505	0	0	0	0	0	0	0	0	0	0
494	A	0	0	0	0	0	0	0	0	0	0	0	0	0
495	U	0	490	0	0	0	0	0	0	0	490	0	0	0
496	C	0	489	0	0	0	0	0	0	0	489	0	0	0
497	A	0	487	0	0	0	0	0	0	0	487	0	0	0
498	G	0	486	0	0	0	0	0	0	0	486	0	0	0
499	A	0	485	0	0	0	0	0	0	0	485	0	0	564
500	A	0	484	0	0	0	484	0	0	0	484	0	0	0
501	G	526	483	0	532	526	483	526	526	526	483	532	532	532
502	G	525	482	0	531	525	482	525	525	525	482	531	531	531
503	C	524	481	0	530	524	481	524	524	524	481	0	0	0
504	U	523	480	0	529	523	480	523	523	523	480	529	529	0
505	G	522	0	493	528	522	0	522	522	522	0	528	528	0
506	U	521	0	0	0	521	0	521	521	521	0	0	0	0
507	A	0	479	0	0	0	0	0	0	0	0	0	0	0
508	G	0	478	0	0	0	0	0	0	0	477	0	0	0
509	A	0	0	0	0	0	0	0	0	0	476	0	0	0
510	C	518	0	0	0	518	0	518	518	518	0	0	0	0
511	A	517	0	0	0	517	0	517	517	517	0	0	0	0
512	A	0	0	0	0	0	0	0	0	0	0	0	0	0
513	A	0	0	0	0	0	0	0	0	0	0	0	0	0
514	U	0	0	0	0	0	0	0	0	0	0	0	0	0
515	A	0	472	0	0	0	0	0	0	0	472	0	0	0
516	C	0	471	491	524	0	8503	0	0	0	471	524	0	524
517	U	511	470	490	523	511	8502	511	511	511	470	523	0	523
518	G	510	469	0	0	510	8501	510	510	510	469	0	0	0
519	G	0	0	0	0	0	8500	0	0	0	0	0	0	0
520	G	0	467	0	0	0	8499	0	0	0	467	0	0	0
521	A	506	466	0	0	506	8497	506	506	506	466	0	0	0
522	C	505	0	0	0	505	8496	505	505	505	0	0	0	0
523	A	504	0	487	517	504	8495	504	504	504	0	517	0	517
524	G	503	0	486	516	503	8470	503	503	503	103	516	0	516
525	C	502	0	0	0	502	8469	502	502	502	102	0	0	0
526	U	501	0	0	0	501	8468	501	501	501	101	0	0	0
527	A	0	0	0	0	0	8467	0	0	0	100	0	0	0
528	C	0	0	0	505	0	8466	0	0	0	99	505	505	0
529	A	0	0	0	504	0	0	0	0	0	0	504	504	0
530	A	0	0	0	503	0	0	0	0	0	0	0	0	0
531	C	0	0	0	502	383	8423	383	0	0	0	502	502	502
532	C	0	0	0	501	382	8422	382	0	0	615	501	501	501
533	A	0	0	0	0	381	8421	381	0	0	614	0	0	0
534	U	385	454	0	365	380	8420	380	385	385	613	0	0	0
535	C	384	453	0	364	0	8419	0	384	384	612	0	0	547
536	C	383	452	0	363	822	8418	822	383	383	608	0	0	546
537	C	382	451	0	0	821	8417	821	382	382	607	0	0	0
538	U	0	450	0	0	820	0	820	0	0	606	0	0	0
539	U	0	0	0	0	819	8415	819	0	0	605	0	0	0
540	C	0	0	0	0	818	8414	818	0	0	0	0	0	0
541	A	0	0	0	0	0	0	0	0	0	0	0	0	0
542	G	0	0	0	0	719	0	719	0	0	0	0	0	0
543	A	0	0	0	0	718	0	718	668	0	0	0	0	0
544	C	0	0	0	9137	717	0	717	667	0	0	0	0	0
545	A	0	0	484	9136	0	0	0	0	0	0	484	0	0
546	G	0	0	483	9135	0	0	0	0	0	0	483	0	536
547	G	565	565	482	0	565	565	565	565	565	565	482	0	535
548	A	564	564	0	0	564	564	564	564	564	564	0	0	0
549	U	563	563	0	0	563	563	563	563	563	563	0	0	0
550	C	562	562	0	0	562	562	562	562	562	562	0	0	0
551	A	0	559	0	0	0	0	0	0	0	0	0	0	0
552	G	0	558	0	0	560	0	560	0	0	0	0	0	0
553	A	0	0	0	0	559	0	559	0	0	0	0	0	0
554	A	0	0	0	0	0	0	0	0	0	0	0	0	0
555	G	0	0	565	0	0	0	0	0	0	0	565	565	0
556	A	0	0	0	0	0	0	0	0	0	0	0	564	0
557	A	0	0	0	0	0	0	0	0	0	0	0	0	0
558	C	0	552	0	0	0	0	0	0	0	0	0	0	0
559	U	0	551	0	0	553	0	553	0	0	0	0	0	0
560	U	0	0	0	0	552	0	552	0	0	0	0	0	0
561	A	0	0	0	0	0	0	0	0	0	0	0	0	0
562	G	550	550	0	9068	550	550	550	550	550	550	0	0	0
563	A	549	549	0	0	549	549	549	549	549	549	0	0	0
564	U	548	548	0	0	548	548	548	548	548	548	0	556	499
565	C	547	547	555	0	547	547	547	547	547	547	555	555	582
566	A	0	0	0	0	0	0	0	0	0	0	0	0	0
567	U	0	0	0	0	0	0	0	0	379	0	0	0	0
568	U	0	0	0	0	0	0	0	0	378	0	0	0	0
569	A	0	0	0	0	0	0	0	0	377	0	0	0	0
570	U	0	0	581	0	0	0	0	0	376	0	581	0	0
571	A	0	0	580	580	0	0	0	0	0	0	580	0	0
572	U	0	0	579	579	0	0	0	0	374	0	579	0	0
573	A	0	0	0	0	0	0	0	0	373	0	0	0	0
574	A	0	0	0	0	0	0	0	0	372	598	0	0	0
575	U	0	0	0	0	0	0	0	0	371	597	0	0	0
576	A	0	0	0	0	0	0	0	0	0	596	0	0	0
577	C	0	0	0	0	0	0	0	0	0	595	0	0	0
578	A	0	0	0	0	0	0	0	0	0	594	0	0	0
579	A	0	0	572	572	0	0	0	0	0	593	572	0	0
580	U	0	0	571	571	0	0	0	0	0	592	571	0	0
581	A	0	0	570	0	0	0	0	0	0	591	570	0	0
582	G	657	657	0	9067	657	8412	657	657	657	590	0	0	565
583	C	656	656	428	0	656	8411	656	656	656	0	428	0	0
584	A	0	0	427	0	0	0	0	0	0	0	427	0	0
585	G	0	0	426	1401	0	0	0	0	0	0	426	0	492
586	U	652	652	425	1400	652	652	652	652	652	0	425	0	491
587	C	651	651	0	1399	651	651	651	651	651	0	0	0	0
588	C	650	650	0	1398	650	650	650	650	650	0	614	0	0
589	U	649	649	0	1397	649	649	649	649	649	0	613	490	0
590	C	648	648	0	1396	648	648	648	648	648	582	612	489	0
591	U	647	647	0	617	647	647	647	647	647	581	611	488	0
592	A	646	646	0	616	646	646	646	646	646	580	610	487	0
593	U	645	645	0	615	645	645	645	645	645	579	0	0	0
594	U	0	644	0	0	644	644	644	644	644	578	0	0	0
595	G	625	625	0	0	0	625	0	625	625	577	0	0	0
596	U	624	624	0	607	0	624	0	624	624	576	0	0	0
597	G	623	623	0	0	0	623	0	623	623	575	0	741	0
598	U	622	622	0	0	617	622	617	622	622	574	0	740	0
599	G	616	616	0	0	616	616	616	616	616	0	0	739	0
600	C	615	615	0	0	615	615	615	615	615	0	0	738	0
601	A	614	614	0	0	614	614	614	614	614	0	0	0	0
602	U	613	613	0	0	613	613	613	613	613	0	0	0	0
603	C	612	612	0	0	612	612	612	612	612	0	0	0	0
604	A	0	0	0	0	0	0	0	0	0	0	0	0	0
605	A	0	0	0	0	0	0	0	0	0	539	0	0	0
606	A	0	0	0	0	0	0	0	0	0	538	0	0	0
607	G	0	0	0	596	0	0	0	0	0	537	0	0	422
608	G	0	0	0	0	0	0	0	0	0	536	0	0	0
609	A	0	0	0	0	0	0	0	0	0	0	0	0	0
610	U	0	0	0	0	0	0	0	0	0	0	592	0	0
611	A	0	0	0	0	0	0	0	0	0	0	591	0	0
612	G	603	603	0	0	603	603	603	603	603	535	590	0	0
613	A	602	602	0	0	602	602	602	602	602	534	589	0	0
614	U	601	601	0	0	601	601	601	601	601	533	588	0	0
615	G	600	600	0	593	600	600	600	600	600	532	0	0	0
616	U	599	599	0	592	599	599	599	599	599	0	0	0	0
617	A	0	0	0	591	598	0	598	0	0	0	0	0	0
618	A	0	0	0	0	0	0	0	0	0	0	0	0	0
619	A	0	0	0	0	0	0	0	0	0	0	0	0	0
620	A	0	0	0	0	0	0	0	0	0	0	0	0	0
621	G	0	0	0	0	0	0	0	0	0	95	0	0	0
622	A	598	598	0	1393	0	598	0	598	598	94	0	0	0
623	C	597	597	0	1392	0	597	0	597	597	92	0	0	413
624	A	596	596	0	0	0	596	0	596	596	91	0	0	0
625	C	595	595	340	1390	0	595	0	595	595	90	0	630	406
626	C	0	0	339	1389	0	0	0	0	0	88	0	0	405
627	A	0	0	0	0	637	637	637	637	637	87	0	0	0
628	A	636	0	0	0	636	636	636	636	636	86	0	0	0
629	G	635	0	0	0	635	635	635	635	635	85	635	0	0
630	G	634	0	634	0	634	634	634	634	634	84	634	625	0
631	A	0	0	0	0	0	0	0	0	0	82	0	0	0
632	A	0	0	0	0	0	0	0	0	0	81	0	0	0
633	G	0	0	0	1357	0	0	0	0	0	80	0	0	2010
634	C	630	0	630	1356	630	630	630	630	630	79	630	0	2009
635	C	629	0	0	1354	629	629	629	629	629	644	629	0	2008
636	U	628	0	0	1353	628	628	628	628	628	643	0	0	2007
637	U	0	0	0	0	627	627	627	627	627	642	0	0	2006
638	A	0	0	0	0	0	0	0	0	0	0	0	0	0
639	G	0	0	0	0	0	0	0	0	0	0	0	0	0
640	A	0	0	0	0	0	0	0	0	0	0	0	0	0
641	U	0	0	0	0	0	0	0	0	0	0	0	0	0
642	A	0	0	0	0	0	0	0	0	0	637	0	0	0
643	A	0	0	0	0	0	0	0	0	0	636	0	0	1955
644	G	0	594	0	0	594	594	594	594	594	635	0	0	0
645	A	593	593	0	0	593	593	593	593	593	0	0	0	0
646	U	592	592	0	0	592	592	592	592	592	0	0	0	0
647	A	591	591	0	0	591	591	591	591	591	0	0	0	0
648	G	590	590	0	0	590	590	590	590	590	72	0	0	0
649	A	589	589	0	0	589	589	589	589	589	71	734	734	0
650	G	588	588	733	1318	588	588	588	588	588	70	733	733	0
651	G	587	587	732	1317	587	587	587	587	587	69	732	732	0
652	A	586	586	0	0	586	586	586	586	586	0	0	0	0
653	A	0	0	0	0	0	0	0	0	0	0	0	0	0
654	G	0	0	0	1316	0	0	0	0	0	65	0	0	0
655	A	0	0	0	0	0	0	0	0	0	64	0	0	0
656	G	583	583	0	0	583	8409	583	583	583	63	0	0	0
657	C	582	582	0	0	582	8408	582	582	582	62	0	0	0
658	A	0	0	0	0	0	0	0	0	0	61	0	0	0
659	A	0	0	0	0	0	0	0	0	0	0	0	0	0
660	A	0	0	0	0	0	0	0	0	0	0	0	0	0
661	A	0	0	0	0	0	668	0	0	0	0	0	0	0
662	C	0	0	0	0	0	667	0	0	0	0	0	0	0
663	A	0	0	0	0	0	0	0	0	0	0	0	0	0
664	A	0	0	0	0	0	0	0	0	0	0	0	0	0
665	A	0	0	0	0	0	0	0	0	0	0	0	0	1954
666	A	0	0	0	0	0	0	0	0	0	0	0	0	0
667	G	0	0	0	0	0	662	0	544	0	0	0	0	0
668	U	0	0	0	0	0	661	0	543	0	0	0	0	0
669	A	0	0	0	0	0	0	0	0	0	0	0	0	0
670	A	0	0	0	0	0	0	0	0	0	0	0	0	0
671	G	0	0	0	0	0	0	0	0	0	0	0	0	0
672	A	0	0	0	0	0	0	0	0	0	0	0	0	0
673	A	0	0	0	0	0	0	0	0	0	0	0	0	0
674	A	0	0	0	0	0	0	0	0	0	0	0	0	0
675	A	0	0	0	0	0	0	0	0	0	0	0	0	0
676	A	0	0	0	0	0	0	0	0	0	0	0	0	0
677	G	0	0	0	0	714	8406	714	0	0	0	0	0	0
678	G	741	0	0	0	713	8405	713	741	741	741	0	0	722
679	C	740	0	721	0	712	8404	712	740	740	740	0	0	721
680	A	739	0	0	0	0	0	0	739	739	739	0	0	0
681	C	738	0	0	0	696	8402	696	738	738	738	0	0	0
682	A	0	0	0	0	695	8401	695	0	0	0	0	0	0
683	G	691	691	0	0	694	8400	694	691	691	691	0	0	0
684	C	690	690	0	0	693	8399	693	690	690	690	0	0	0
685	A	0	0	0	0	0	0	0	0	0	0	0	0	0
686	A	0	0	0	0	0	0	0	0	0	0	0	0	0
687	G	0	0	0	0	0	8396	0	0	0	0	0	0	0
688	C	0	0	0	0	0	8394	0	0	0	0	0	0	0
689	A	0	0	0	0	0	0	0	0	0	0	0	0	0
690	G	684	684	0	0	0	756	0	684	684	684	0	0	0
691	C	683	683	0	0	0	755	0	683	683	683	0	0	0
692	A	0	0	0	0	0	0	0	0	0	0	0	0	0
693	G	722	722	0	0	684	722	684	722	722	722	722	0	0
694	C	721	721	0	0	683	721	683	721	721	721	721	0	0
695	U	720	720	0	0	682	720	682	720	720	720	720	0	0
696	G	719	719	0	750	681	719	681	719	719	719	719	0	0
697	A	718	718	705	0	0	718	0	718	718	718	705	0	0
698	C	717	717	704	0	0	717	0	717	717	717	704	0	0
699	A	0	0	0	0	0	0	0	0	0	0	0	0	0
700	C	0	0	0	0	0	716	0	716	0	0	0	0	0
701	A	0	0	0	0	0	0	0	0	0	0	0	0	0
702	G	714	714	0	0	707	714	707	714	714	714	0	0	0
703	G	713	713	0	0	0	713	0	713	713	713	0	0	0
704	A	0	0	698	0	0	0	0	0	0	0	698	0	710
705	A	0	0	697	0	0	0	0	0	0	0	697	0	0
706	A	0	0	0	0	0	0	0	0	0	0	0	0	0
707	C	0	0	0	0	702	0	702	0	0	0	0	0	0
708	A	0	0	0	0	0	0	0	0	0	0	0	0	0
709	A	0	0	0	0	0	0	0	0	0	0	0	0	0
710	C	0	0	0	0	0	0	0	0	0	0	0	0	704
711	A	0	0	0	0	0	0	0	0	0	0	0	0	0
712	G	0	0	0	748	679	0	679	0	0	0	0	0	0
713	C	703	703	0	747	678	703	678	703	703	703	0	0	0
714	C	702	702	0	0	677	702	677	702	702	702	0	0	0
715	A	0	0	0	0	0	0	0	0	0	0	0	0	0
716	G	0	0	0	0	0	700	0	700	0	0	0	0	0
717	G	698	698	0	0	544	698	544	698	698	698	0	0	0
718	U	697	697	0	0	543	697	543	697	697	697	0	0	0
719	C	696	696	0	0	542	696	542	696	696	696	696	0	0
720	A	695	695	0	0	0	695	0	695	695	695	695	0	0
721	G	694	694	679	741	0	694	0	694	694	694	694	0	679
722	C	693	693	0	740	0	693	0	693	693	693	693	0	678
723	C	0	0	0	0	0	0	0	0	0	0	0	0	0
724	A	0	0	0	0	0	0	0	0	0	0	0	0	0
725	A	0	0	0	0	0	0	0	0	0	0	0	0	0
726	A	0	0	0	0	0	0	0	0	0	0	0	0	0
727	A	0	0	0	0	0	0	0	0	0	0	0	0	0
728	U	0	0	0	0	804	0	804	0	0	0	0	0	0
729	U	0	0	0	0	803	0	803	0	0	0	0	0	0
730	A	0	0	0	739	802	0	802	0	0	0	0	0	0
731	C	0	0	0	738	801	754	801	0	0	0	0	0	0
732	C	0	972	651	0	800	753	800	0	0	0	651	651	0
733	C	0	971	650	0	799	752	799	0	0	0	650	650	0
734	U	0	970	0	0	0	751	0	0	0	0	649	649	0
735	A	0	969	0	0	0	0	0	0	0	0	0	0	0
736	U	0	968	0	0	0	0	0	0	0	0	0	0	0
737	A	0	0	0	0	0	748	0	0	0	0	0	0	0
738	G	681	0	0	731	798	747	798	681	681	681	0	600	0
739	U	680	965	0	730	797	0	797	680	680	680	0	599	0
740	G	679	964	0	722	796	746	796	679	679	679	0	598	0
741	C	678	963	1184	721	795	0	795	678	678	678	0	597	0
742	A	0	962	1183	0	794	0	794	0	0	0	0	0	0
743	G	0	961	1182	0	790	0	790	0	0	0	0	0	0
744	A	0	0	1181	0	789	0	789	0	0	0	0	0	0
745	A	0	0	1180	0	788	0	788	0	0	0	0	0	0
746	C	367	957	0	0	0	740	0	367	367	0	0	0	0
747	C	366	956	0	713	0	738	0	366	366	1023	0	0	0
748	U	365	955	0	712	785	737	785	365	365	1022	0	0	0
749	C	364	954	0	0	784	0	784	364	364	1021	0	0	0
750	C	363	0	0	696	0	0	0	363	363	1019	0	0	0
751	A	0	953	0	0	782	734	782	0	0	1018	0	0	0
752	G	1172	0	1172	1172	781	733	781	877	0	0	1172	479	0
753	G	1171	0	1171	1171	780	732	780	876	832	0	1171	478	781
754	G	1170	950	1170	1170	0	731	0	875	831	1014	1170	477	0
755	G	1169	0	1169	1169	0	691	0	874	830	1013	1169	476	0
756	C	1168	0	1168	1168	0	690	0	0	829	1012	1168	0	0
757	A	0	0	0	0	0	0	0	0	0	0	0	0	0
758	A	0	0	0	0	0	0	0	0	0	0	0	0	0
759	A	0	949	0	0	775	0	775	0	0	0	0	0	0
760	U	1010	948	0	0	774	0	774	873	828	1010	0	769	0
761	G	1009	947	0	0	773	0	773	872	827	1009	0	768	0
762	G	1008	946	0	0	772	0	772	871	826	1008	0	767	0
763	U	1007	945	1165	1165	771	8380	771	870	0	1007	1165	0	0
764	A	0	0	1164	1164	0	8379	0	0	0	0	1164	0	0
765	C	1005	0	1163	1163	0	8378	0	868	0	1005	1163	0	0
766	A	1004	0	775	1162	0	8377	0	0	0	1004	775	0	0
767	U	0	785	774	0	0	0	0	0	0	0	774	762	774
768	C	0	784	0	0	0	8375	0	0	0	0	0	761	0
769	A	1001	782	0	0	0	8374	0	782	825	1001	0	760	0
770	G	1000	781	0	0	0	8373	0	781	824	1000	0	0	0
771	G	999	780	0	0	763	8372	763	780	823	999	0	0	0
772	C	998	0	0	0	762	8371	762	0	822	998	0	0	0
773	C	997	0	0	0	761	8370	761	0	821	997	0	0	0
774	A	0	0	767	0	760	8369	760	0	0	0	767	0	767
775	U	0	0	766	0	759	8368	759	0	0	0	766	0	0
776	A	0	0	0	0	0	8364	0	0	0	0	0	0	0
777	U	0	0	0	0	0	8363	0	0	817	785	0	0	0
778	C	0	0	0	0	0	8362	0	0	816	784	0	0	0
779	A	0	0	0	0	0	8361	0	0	0	0	0	0	0
780	C	0	771	1141	1141	753	8360	753	771	0	0	1141	0	0
781	C	0	770	1140	1140	752	8358	752	770	813	0	1140	459	753
782	U	0	769	1139	1139	751	8357	751	769	812	0	1139	458	0
783	A	0	0	1138	1138	0	0	0	0	811	0	1138	457	0
784	G	0	768	0	1137	749	0	749	0	0	778	0	456	0
785	A	0	767	1136	0	748	0	748	0	0	777	0	0	0
786	A	0	0	0	0	0	0	0	0	808	0	0	0	0
787	C	0	855	0	795	0	0	0	855	807	0	0	453	0
788	U	0	854	0	0	745	0	745	854	806	0	0	452	0
789	U	0	0	0	0	744	0	744	0	805	0	0	451	0
790	U	0	0	0	0	743	0	743	0	804	0	0	450	0
791	A	0	0	0	0	0	0	0	0	0	0	0	0	0
792	A	0	0	0	0	0	0	0	0	0	0	0	0	0
793	A	0	0	0	0	0	0	0	0	0	992	0	0	0
794	U	0	0	0	0	742	0	742	0	803	991	0	0	0
795	G	849	849	0	787	741	849	741	849	802	990	0	849	856
796	C	848	848	848	848	740	848	740	848	801	989	848	848	855
797	A	847	847	847	847	739	847	739	847	0	988	847	847	847
798	U	846	846	846	846	738	846	738	846	0	986	846	846	846
799	G	845	845	845	845	733	845	733	845	0	985	845	845	845
800	G	844	844	844	844	732	844	732	844	0	984	844	844	844
801	G	843	843	843	843	731	843	731	843	796	983	843	843	843
802	U	842	842	842	842	730	842	730	842	795	982	842	842	842
803	A	841	841	0	0	729	841	729	841	794	0	0	841	0
804	A	0	0	0	0	728	0	728	0	790	0	0	0	0
805	A	0	0	0	0	0	0	0	0	789	0	0	0	0
806	A	0	0	0	0	0	0	0	0	788	0	0	0	0
807	G	0	0	0	0	0	0	0	0	787	981	0	0	0
808	U	0	0	0	0	0	0	0	0	786	980	0	0	0
809	A	0	0	0	0	0	0	0	0	0	979	0	0	0
810	G	0	0	0	0	0	0	0	0	0	978	0	0	0
811	U	0	0	0	0	0	0	0	0	783	977	0	0	0
812	A	0	0	0	0	0	0	0	0	782	0	0	0	0
813	G	0	0	0	0	0	0	0	0	781	0	0	0	0
814	A	0	0	0	0	0	0	0	0	0	0	0	0	0
815	A	0	0	0	0	0	0	0	0	0	0	0	0	0
816	G	0	0	0	0	0	0	0	0	778	0	0	827	0
817	A	0	0	0	0	0	0	0	0	777	0	0	826	841
818	G	0	0	0	0	540	0	540	0	0	0	0	825	0
819	A	0	0	0	0	539	0	539	0	0	0	0	824	0
820	A	0	0	0	0	538	0	538	0	0	0	0	0	0
821	G	831	831	0	0	537	831	537	831	773	831	831	0	0
822	G	830	830	0	0	536	830	536	830	772	830	830	0	0
823	C	829	829	0	0	0	829	0	829	771	829	829	0	0
824	U	828	828	0	0	370	0	370	0	770	0	828	819	0
825	U	0	0	0	0	369	0	369	0	769	0	0	818	0
826	U	0	0	0	0	368	0	368	0	762	0	0	817	0
827	C	0	0	0	0	367	0	367	0	761	0	0	816	0
828	A	824	824	0	0	0	0	0	0	760	0	824	0	0
829	G	823	823	0	0	0	823	0	823	756	823	823	838	0
830	C	822	822	0	0	365	822	365	822	755	822	822	837	0
831	C	821	821	0	0	364	821	364	821	754	821	821	0	0
832	C	0	0	0	0	363	0	363	0	753	0	0	0	0
833	A	0	0	0	0	0	0	0	0	0	0	0	0	0
834	G	0	0	0	0	362	0	362	0	0	0	0	0	0
835	A	0	0	0	0	0	0	0	0	0	0	0	0	0
836	A	0	0	0	0	0	0	0	0	0	0	0	0	0
837	G	0	0	0	0	0	0	0	0	0	0	0	830	0
838	U	0	0	0	0	359	0	359	0	359	0	0	829	0
839	A	0	0	0	0	358	0	358	0	358	0	0	0	0
840	A	0	0	0	0	357	0	357	0	357	0	0	0	0
841	U	803	803	0	0	356	803	356	803	356	0	0	803	817
842	A	802	802	802	802	355	802	355	802	355	0	802	802	802
843	C	801	801	801	801	354	801	354	801	354	972	801	801	801
844	C	800	800	800	800	353	800	353	800	353	971	800	800	800
845	C	799	799	799	799	0	799	0	799	0	970	799	799	799
846	A	798	798	798	798	351	798	351	798	351	969	798	798	798
847	U	797	797	797	797	350	797	350	797	350	968	797	797	797
848	G	796	796	796	796	349	796	349	796	349	0	796	796	0
849	U	795	795	0	0	348	795	348	795	348	967	0	795	0
850	U	0	0	0	0	347	0	347	0	347	966	0	0	0
851	U	0	0	0	0	346	0	346	0	346	965	0	0	0
852	U	0	0	0	0	345	0	345	0	345	0	0	0	0
853	C	0	0	963	0	344	0	344	0	344	963	963	0	0
854	A	0	788	962	0	0	937	0	788	0	962	962	0	0
855	G	994	787	961	871	343	936	343	787	0	961	961	449	796
856	C	993	0	960	870	342	935	342	0	0	960	960	448	795
857	A	0	0	0	0	341	934	341	0	0	0	0	0	0
858	U	0	0	0	0	339	933	339	0	0	958	0	0	0
859	U	0	0	0	0	338	932	338	0	0	0	0	0	0
860	A	0	0	0	0	337	0	337	0	0	0	0	0	0
861	U	0	0	0	0	336	0	336	0	293	955	955	0	0
862	C	0	0	954	0	335	0	335	0	292	954	954	0	0
863	A	0	0	0	0	0	0	0	0	291	953	953	0	0
864	G	0	0	0	0	0	0	0	0	0	950	950	0	0
865	A	0	0	0	0	0	0	0	0	0	949	949	0	0
866	A	0	0	0	0	0	0	0	0	288	0	0	0	0
867	G	0	0	0	0	0	0	0	0	287	947	0	877	0
868	G	0	0	0	0	0	0	0	765	0	946	946	876	0
869	A	0	0	0	0	0	0	0	0	0	0	0	0	0
870	G	0	0	0	856	0	915	0	763	284	0	0	0	0
871	C	913	913	913	855	913	913	913	762	283	913	913	0	0
872	C	912	912	912	912	912	912	912	761	282	912	912	0	0
873	A	0	0	0	0	0	0	0	760	0	0	0	0	0
874	C	911	911	911	911	911	911	911	755	280	911	911	0	912
875	C	910	910	910	910	910	910	910	754	279	910	910	0	911
876	C	909	909	909	909	909	909	909	753	278	909	909	868	910
877	C	908	908	908	908	908	908	908	752	277	908	908	867	909
878	A	907	907	907	907	907	907	907	0	0	907	907	0	0
879	C	906	906	906	906	906	906	906	0	0	906	906	0	0
880	A	0	0	0	0	0	0	0	0	0	0	0	0	0
881	A	0	0	0	0	0	0	0	0	0	0	0	0	0
882	G	0	0	0	0	0	0	0	0	0	0	0	0	0
883	A	0	0	0	0	0	0	0	0	0	0	0	0	0
884	U	0	0	0	0	901	0	901	0	0	901	0	0	0
885	U	0	0	0	0	900	0	900	0	0	900	900	0	0
886	U	0	0	0	0	899	0	899	0	0	899	899	0	0
887	A	0	0	0	0	898	0	898	0	0	898	898	0	0
888	A	0	0	0	0	0	0	0	358	0	0	0	0	0
889	A	0	0	0	0	0	0	0	357	0	0	0	0	0
890	U	0	0	0	0	0	0	0	356	0	0	0	0	0
891	A	0	0	0	0	0	0	0	355	0	0	0	0	907
892	C	0	0	0	896	0	0	0	354	909	0	0	443	906
893	C	0	0	0	0	0	0	0	353	908	0	0	442	0
894	A	0	0	0	0	0	0	0	351	907	0	0	441	0
895	U	0	0	0	0	0	0	0	350	906	0	0	440	0
896	G	0	0	0	892	0	0	0	349	0	0	0	439	0
897	C	0	0	0	0	0	0	0	348	0	0	0	438	0
898	U	0	0	0	0	887	0	887	347	0	887	887	437	0
899	A	0	0	0	0	886	0	886	0	0	886	886	436	0
900	A	0	0	0	0	885	0	885	0	0	885	885	0	0
901	A	0	0	0	0	884	0	884	0	0	884	0	0	0
902	C	0	0	0	0	0	0	0	0	0	0	0	0	0
903	A	0	0	0	0	0	0	0	0	0	0	0	0	0
904	C	0	0	0	0	0	0	0	0	0	0	0	0	0
905	A	0	0	0	0	0	0	0	0	0	0	0	0	0
906	G	879	879	879	879	879	879	879	1462	895	879	879	4204	892
907	U	878	878	878	878	878	878	878	1461	894	878	878	4203	891
908	G	877	877	877	877	877	877	877	1460	893	877	877	4202	0
909	G	876	876	876	876	876	876	876	1459	892	876	876	4201	877
910	G	875	875	875	875	875	875	875	0	0	875	875	4200	876
911	G	874	874	874	874	874	874	874	1457	0	874	874	4199	875
912	G	872	872	872	872	872	872	872	1456	0	872	872	4198	874
913	G	871	871	871	0	871	871	871	0	937	871	871	4197	0
914	A	0	936	0	0	0	0	0	0	936	0	936	0	0
915	C	970	935	0	0	0	870	1376	0	935	0	935	0	0
916	A	969	934	0	0	0	0	1375	0	934	0	934	0	0
917	U	968	933	0	0	330	0	1374	0	933	0	933	4194	0
918	C	0	0	0	0	329	0	1373	0	0	0	0	4193	0
919	A	0	0	0	0	0	0	1372	0	0	0	0	4192	0
920	A	0	0	0	0	0	0	0	0	0	0	0	4191	0
921	G	964	930	0	964	0	930	0	964	930	930	930	930	0
922	C	963	929	935	963	325	929	0	963	929	929	929	929	963
923	A	962	928	0	962	323	928	0	962	928	928	928	928	962
924	G	961	0	930	961	322	0	0	961	0	0	0	0	961
925	C	960	0	929	960	321	0	1048	960	0	0	0	0	960
926	C	935	0	0	0	320	0	1047	935	0	0	0	0	0
927	A	934	0	0	0	0	0	0	934	0	0	0	0	0
928	U	933	923	0	0	317	923	1046	933	923	923	923	923	0
929	G	0	922	925	0	316	922	1045	0	922	922	922	922	0
930	C	0	921	924	0	315	921	1044	0	921	921	921	921	0
931	A	0	0	0	0	0	0	0	0	0	0	0	0	0
932	A	0	0	0	0	0	859	0	0	0	0	0	0	0
933	A	928	917	0	0	0	858	1042	928	917	0	917	0	0
934	U	927	916	0	0	0	857	1041	927	916	0	916	4185	0
935	G	926	915	922	946	312	856	1040	926	915	0	915	4184	0
936	U	0	914	0	0	311	855	1039	0	914	0	914	4183	0
937	U	0	0	0	0	310	854	1038	0	913	0	0	4182	945
938	A	0	0	0	0	309	0	1037	0	0	0	0	0	0
939	A	0	0	0	0	308	0	0	0	0	0	0	0	0
940	A	0	0	0	0	307	0	0	0	0	0	0	0	0
941	A	0	0	0	0	306	0	0	0	0	0	0	0	0
942	G	0	0	0	0	0	0	0	0	0	0	0	0	0
943	A	0	0	0	0	0	0	0	0	0	0	0	0	0
944	G	0	0	0	0	0	8349	0	0	0	0	0	0	0
945	A	0	763	0	0	0	8348	0	0	0	0	0	0	937
946	C	957	762	0	935	279	8347	0	957	273	868	868	4171	0
947	C	956	761	0	0	278	8346	1019	956	272	867	0	4170	0
948	A	0	760	0	0	0	8345	1018	0	0	0	0	4169	0
949	U	0	759	0	0	276	8344	1017	0	0	865	865	4168	0
950	C	0	754	0	0	275	0	1016	0	0	864	864	4167	0
951	A	0	0	0	0	0	0	0	0	0	0	0	0	0
952	A	0	0	0	0	0	0	0	0	0	0	0	0	0
953	U	0	751	0	0	9148	0	0	0	9148	863	863	0	0
954	G	0	749	862	0	9147	0	0	0	9147	862	862	0	0
955	A	0	748	0	0	9146	0	0	0	9146	861	861	0	0
956	G	947	747	0	0	9145	0	0	947	9145	0	0	0	0
957	G	946	746	0	0	9144	0	0	946	9144	0	0	0	0
958	A	0	0	0	0	0	8269	0	0	0	858	0	0	0
959	A	0	0	0	0	0	8268	0	0	0	0	0	0	0
960	G	925	0	856	925	0	8267	0	925	0	856	856	0	925
961	C	924	743	855	924	0	8266	996	924	0	855	855	4049	924
962	U	923	742	854	923	0	8265	995	923	0	854	854	4048	923
963	G	922	741	853	922	9138	8264	994	922	9138	853	853	4047	922
964	C	921	740	0	921	9137	8263	993	921	9137	0	0	4046	0
965	A	0	739	0	0	9136	0	992	0	9136	851	0	0	0
966	G	0	0	0	0	9135	0	0	0	9135	850	0	0	0
967	A	0	0	0	0	0	0	0	0	0	849	0	0	0
968	A	917	736	0	0	0	0	988	0	0	847	0	0	0
969	U	916	735	1106	0	9134	986	987	1454	9134	846	1106	3949	0
970	G	915	734	1105	1096	9133	985	0	1453	9133	845	1105	3948	1096
971	G	0	733	1104	1095	9132	984	985	1452	9132	844	1104	3947	1095
972	G	0	732	1103	0	9131	983	984	1451	9131	843	1103	3946	0
973	A	0	0	1102	0	0	0	983	0	0	0	1102	0	0
974	U	0	1184	1101	0	0	0	982	0	0	0	1101	3942	1090
975	A	0	1183	0	0	0	0	0	0	0	0	1100	3941	0
976	G	0	1182	0	0	0	0	0	0	0	0	1099	3940	0
977	A	0	1181	0	0	0	0	0	0	0	811	0	0	0
978	U	0	0	0	0	0	0	0	0	0	810	0	0	0
979	U	991	1179	0	0	0	0	0	991	0	809	0	3937	0
980	G	990	1178	0	0	0	0	0	990	0	808	0	3936	0
981	C	989	1177	1085	1085	0	0	0	989	0	807	1085	3935	0
982	A	988	0	0	1084	9078	0	974	988	9078	802	1084	0	1084
983	U	987	0	1083	1083	9077	972	973	987	9077	801	1083	3931	1083
984	C	0	0	1082	1082	9076	971	972	0	9076	800	1082	3930	1082
985	C	0	0	1081	1081	9075	970	971	0	9075	799	1081	3929	1081
986	A	0	1172	1080	1080	9074	969	0	0	9074	798	1080	3928	1080
987	G	983	1171	0	0	9073	8260	969	983	9073	0	0	3926	0
988	U	982	0	0	0	9072	8259	968	982	9072	797	0	3925	0
989	G	981	1169	1037	1058	9071	8258	0	981	9071	796	1037	3924	0
990	C	980	1168	1036	1057	9070	0	0	980	9070	795	1036	0	1057
991	A	979	1166	0	0	9069	8257	0	979	9069	794	0	0	0
992	U	0	1165	0	0	0	8256	965	1445	0	793	0	0	0
993	G	856	1164	0	1045	9067	8255	964	1444	9067	0	0	3908	1045
994	C	855	1163	0	1044	9066	8254	963	1443	9066	0	0	3907	0
995	A	0	1162	0	0	9065	0	962	0	9065	0	0	0	0
996	G	0	0	0	0	9064	0	961	0	9064	0	0	0	0
997	G	773	1014	1014	1014	9061	1014	1014	1440	9061	773	1014	1014	1014
998	G	772	1013	1013	1013	9060	1013	1013	1439	9060	772	1013	1013	1013
999	C	771	1012	1012	1012	9059	1012	1012	1438	9059	771	1012	1012	1012
1000	C	770	1011	1011	1011	0	1011	1011	0	0	770	1011	1011	1011
1001	U	769	1010	1010	0	0	1010	1010	1436	0	769	1010	1010	0
1002	A	0	0	0	0	0	0	0	1435	0	0	0	0	0
1003	U	0	0	0	0	9015	0	0	1434	0	0	0	0	0
1004	U	766	0	0	0	9014	0	0	1433	9014	766	0	0	0
1005	G	765	0	0	0	9013	0	0	1432	9013	765	0	0	0
1006	C	0	0	0	0	9012	0	0	1431	9012	0	0	0	0
1007	A	763	0	0	0	0	0	0	0	0	763	0	0	0
1008	C	762	0	0	0	9011	0	0	0	9011	762	0	0	0
1009	C	761	0	0	0	9010	0	0	0	9010	761	0	0	0
1010	A	760	1001	1001	0	9009	1001	1001	0	9009	760	1001	1001	0
1011	G	0	1000	1000	1000	9008	1000	1000	1402	9008	0	1000	1000	1000
1012	G	0	999	999	999	9007	999	999	1401	9007	756	999	999	999
1013	C	0	998	998	998	9006	998	998	1399	9006	755	998	998	998
1014	C	0	997	997	997	9005	997	997	1398	9005	754	997	997	997
1015	A	0	0	0	0	9004	0	0	0	9004	0	0	0	0
1016	G	0	0	0	0	0	0	950	0	0	0	0	0	0
1017	A	0	0	0	0	0	0	949	0	0	0	0	0	0
1018	U	0	0	0	0	0	0	948	0	0	751	0	0	0
1019	G	0	0	0	0	8993	0	947	0	0	750	0	0	0
1020	A	0	0	0	0	8992	0	0	0	0	0	0	0	0
1021	G	0	0	0	0	8991	0	0	0	0	749	0	3905	0
1022	A	0	0	0	0	8990	0	0	0	0	748	0	3904	0
1023	G	0	0	0	0	8989	0	0	0	0	747	0	0	0
1024	A	0	0	0	0	0	8247	0	0	0	0	0	3902	0
1025	A	0	0	0	0	0	8246	0	0	0	0	0	0	0
1026	C	1068	1068	1032	1032	8986	8245	1033	1068	0	1562	1032	1033	1032
1027	C	1067	1067	1031	1031	8985	8244	1032	1067	0	1561	1031	1032	1031
1028	A	1064	0	0	0	0	0	0	1064	0	0	0	0	0
1029	A	1063	1063	0	0	8983	0	0	1063	0	1559	0	0	0
1030	G	1062	1062	0	0	8982	0	0	1062	0	1558	0	0	0
1031	G	1061	1061	1027	1027	8980	1055	0	1061	8980	1557	1027	0	1027
1032	G	1060	1060	1026	1026	8979	1054	1027	1060	8979	1556	1026	1027	1026
1033	G	0	0	0	0	8978	0	1026	1054	8978	1555	0	1026	0
1034	A	0	0	0	0	8977	0	0	0	8977	0	0	0	0
1035	A	0	1055	0	0	8976	1052	0	1052	8976	0	0	0	0
1036	G	0	1054	990	0	8975	1051	0	1051	8975	1462	990	0	0
1037	U	0	1053	989	0	8974	1050	938	1050	8974	1461	989	0	0
1038	G	0	1052	0	0	0	0	937	0	0	1460	0	0	0
1039	A	0	0	0	0	0	0	936	0	0	0	0	0	0
1040	C	0	0	0	0	8971	1047	935	1047	0	0	0	3896	0
1041	A	0	0	0	0	0	0	934	0	0	0	0	3895	0
1042	U	0	0	0	0	8967	0	933	0	8967	1458	0	3894	0
1043	A	0	0	0	0	8966	0	0	0	8966	1457	0	3893	0
1044	G	0	0	0	994	8965	0	930	0	8965	1456	0	3892	0
1045	C	0	0	0	993	8964	0	929	0	8964	1455	0	3891	993
1046	A	0	0	0	0	8963	0	928	0	8963	0	0	0	0
1047	G	0	0	1062	0	8962	1040	926	1040	8962	1453	1062	3889	0
1048	G	0	0	1061	0	8961	0	925	0	8961	1452	1061	3888	0
1049	A	0	0	0	0	0	0	0	0	0	1451	0	0	0
1050	A	0	0	0	0	0	1037	0	1037	0	0	0	0	0
1051	C	0	0	0	0	1368	1036	1368	1036	1368	1368	1057	3887	0
1052	U	0	1038	0	0	1367	1035	1367	1035	1367	1367	0	3886	0
1053	A	0	1037	0	0	0	0	0	0	0	0	0	3885	0
1054	C	0	1036	0	0	1365	1032	1365	1033	1365	1365	0	3884	0
1055	U	0	1035	0	0	1364	1031	1364	0	1364	1364	0	3883	0
1056	A	0	0	0	0	1363	0	1363	0	1363	1363	0	3882	0
1057	G	0	0	0	990	1362	8237	1362	0	1362	1362	1051	0	990
1058	U	0	0	0	989	1361	8236	1361	0	1361	1361	0	0	0
1059	A	0	0	0	0	0	0	0	0	0	0	0	0	0
1060	C	1032	1032	0	0	0	8235	0	1032	0	0	0	0	0
1061	C	1031	1031	1048	1068	1358	8234	1358	1031	0	0	1048	3726	0
1062	C	1030	1030	1047	1067	1356	8233	1356	1030	1356	1356	1047	3725	0
1063	U	1029	1029	0	0	1355	8232	1355	1029	1355	1355	0	3724	0
1064	U	1028	0	0	0	1354	8231	1354	1028	1354	1354	0	3723	0
1065	C	0	0	0	0	1353	8230	1353	0	1353	1353	0	3722	0
1066	A	0	0	0	0	0	8229	0	0	0	0	0	3721	0
1067	G	1027	1027	0	1062	1351	8228	1351	1027	1351	1351	0	3720	0
1068	G	1026	1026	0	1061	1350	0	1350	1026	1350	1350	0	0	0
1069	A	0	0	0	0	0	0	0	0	0	0	0	0	0
1070	A	0	0	0	0	0	8225	0	0	0	0	0	0	0
1071	C	0	0	0	0	0	8224	0	0	0	0	0	3716	0
1072	A	0	0	0	0	0	0	0	0	0	0	0	0	0
1073	A	0	0	0	0	0	0	0	0	0	0	0	0	0
1074	A	0	1102	0	0	1102	0	1102	0	1102	1102	0	0	0
1075	U	0	1101	0	0	1101	1101	1101	1101	1101	1101	0	0	0
1076	A	1100	1100	0	0	1100	1100	1100	1100	1100	1100	0	0	0
1077	G	1099	1099	0	0	1099	1099	1099	1099	1099	1099	0	0	0
1078	G	1098	1098	0	0	1098	1098	1098	1098	1098	1098	0	0	0
1079	A	0	0	0	0	0	0	0	0	0	0	0	0	0
1080	U	1097	1097	986	986	1097	1097	1097	1097	1097	1097	986	3654	986
1081	G	1096	1096	985	985	1096	1096	1096	1096	1096	1096	985	3653	985
1082	G	1095	1095	984	984	1095	1095	1095	1095	1095	1095	984	3652	984
1083	A	1094	1094	983	983	1094	1094	1094	1094	1094	1094	983	0	983
1084	U	1093	1093	0	982	1093	1093	1093	1093	1093	1093	982	3650	982
1085	G	0	0	981	981	0	0	0	0	0	0	981	3649	0
1086	A	0	0	0	0	0	0	0	0	0	0	0	3648	0
1087	C	0	0	0	0	0	0	0	0	0	0	0	3647	0
1088	A	0	0	0	0	0	0	0	0	0	0	0	0	0
1089	C	0	0	0	0	0	0	0	0	0	0	0	0	0
1090	A	0	0	1094	1094	0	0	0	0	0	0	1094	0	974
1091	U	0	0	0	0	0	0	0	0	0	0	0	0	0
1092	A	0	0	0	0	0	0	0	0	0	0	0	0	0
1093	A	1084	1084	0	0	1084	1084	1084	1084	1084	1084	0	0	0
1094	U	1083	1083	1090	1090	1083	1083	1083	1083	1083	1083	1090	0	0
1095	C	1082	1082	0	971	1082	1082	1082	1082	1082	1082	0	0	971
1096	C	1081	1081	0	970	1081	1081	1081	1081	1081	1081	0	0	970
1097	A	1080	1080	0	0	1080	1080	1080	1080	1080	1080	0	0	0
1098	C	1078	1078	0	1130	1078	1078	1078	1078	1078	1078	0	0	0
1099	C	1077	1077	0	1129	1077	1077	1077	1077	1077	1077	976	0	0
1100	U	1076	1076	0	0	1076	1076	1076	1076	1076	1076	975	0	0
1101	A	0	1075	974	0	1075	1075	1075	1075	1075	1075	974	1143	0
1102	U	1142	1074	973	0	1074	1142	1074	1142	1074	1074	973	1142	0
1103	C	1141	1141	972	0	1348	1141	1348	1141	1348	1348	972	1141	0
1104	C	1140	1140	971	1111	1347	1140	1347	1140	1347	1347	971	1140	1111
1105	C	1139	1139	970	1110	1346	1139	1346	1139	1346	1346	970	0	1110
1106	A	1138	1138	969	0	1345	0	1345	0	1345	1345	969	0	0
1107	G	0	0	0	0	1344	0	1344	0	1344	1344	0	0	0
1108	U	0	0	0	0	1343	0	1343	0	1343	1343	0	1139	0
1109	A	0	0	0	0	0	1138	0	1138	0	0	0	1138	0
1110	G	1137	1137	0	1105	1119	1137	1119	1137	1119	1119	1137	1137	1105
1111	G	1136	1136	0	1104	1118	1136	1118	1136	1118	1118	1136	1136	1104
1112	A	1135	1135	0	0	1117	1135	1117	1135	1117	1117	1135	1135	0
1113	G	0	0	0	0	0	0	0	0	0	0	0	0	0
1114	A	0	0	0	0	0	0	0	0	0	0	0	0	0
1115	A	0	0	0	0	0	0	0	0	0	0	0	0	0
1116	A	1132	1132	0	0	0	1132	0	1132	0	0	0	1132	0
1117	U	1131	1131	0	0	1112	1131	1112	1131	1112	1112	1131	1131	0
1118	C	1130	1130	0	0	1111	1130	1111	1130	1111	1111	1130	1130	0
1119	U	1129	1129	0	0	1110	1129	1110	1129	1110	1110	1129	1129	0
1120	A	1128	1128	0	0	0	1128	0	1128	0	0	1128	1128	0
1121	U	1127	1127	0	0	0	1127	0	1127	0	0	1127	1127	0
1122	A	0	0	0	0	0	0	0	0	0	0	0	0	0
1123	A	0	0	0	0	0	0	0	0	0	0	0	0	0
1124	A	0	0	0	0	1336	0	1336	0	1336	1336	0	0	0
1125	A	0	0	0	0	1335	0	1335	0	1335	1335	0	0	0
1126	G	0	0	0	0	1334	0	1334	0	1334	1334	0	0	0
1127	A	1121	1121	0	0	1333	1121	1333	1121	1333	1333	1121	1121	0
1128	U	1120	1120	0	0	1332	1120	1332	1120	1332	1332	1120	1120	0
1129	G	1119	1119	0	1099	1331	1119	1331	1119	1331	1331	1119	1119	1318
1130	G	1118	1118	0	1098	1330	1118	1330	1118	1330	1330	1118	1118	1317
1131	A	1117	1117	0	0	1325	1117	1325	1117	1325	1325	1117	1117	0
1132	U	1116	1116	0	0	1324	1116	1324	1116	1324	1324	0	1116	0
1133	A	0	0	0	0	1323	0	1323	0	1323	1323	0	0	0
1134	A	0	0	0	0	1322	0	1322	0	1322	1322	0	0	0
1135	U	1112	1112	0	0	1321	1112	1321	1112	1321	1321	1112	1112	0
1136	C	1111	1111	785	0	1320	1111	1320	1111	1320	1320	1111	1111	1313
1137	C	1110	1110	0	784	0	1110	0	1110	0	0	1110	1110	0
1138	U	1106	1106	783	783	1319	1109	1319	1109	1319	1319	783	1109	0
1139	G	1105	1105	782	782	1318	1105	1318	1105	1318	1318	782	1108	0
1140	G	1104	1104	781	781	1317	1104	1317	1104	1317	1317	781	1104	1171
1141	G	1103	1103	780	780	1316	1103	1316	1103	1316	1316	780	1103	1170
1142	A	1102	0	0	0	0	1102	0	1102	0	0	0	1102	0
1143	U	0	0	0	0	0	0	0	0	0	0	0	1101	0
1144	U	0	0	0	0	0	0	0	0	0	0	0	0	0
1145	A	0	0	0	0	0	0	0	0	0	0	0	0	1166
1146	A	0	0	0	0	0	0	0	0	0	0	0	0	0
1147	A	0	0	0	0	0	0	0	0	0	0	0	0	0
1148	U	0	0	0	0	0	0	0	0	0	0	0	0	0
1149	A	0	0	0	0	0	0	0	0	0	0	0	0	1153
1150	A	0	0	0	0	0	0	0	0	0	0	0	0	0
1151	A	0	0	0	0	0	0	0	0	0	0	0	0	0
1152	A	0	0	0	0	0	0	0	0	0	0	0	0	0
1153	U	0	0	0	0	0	0	0	0	0	0	0	0	1149
1154	A	0	0	0	0	0	0	0	0	0	0	0	0	0
1155	G	0	0	0	0	0	0	0	0	0	0	0	3618	0
1156	U	0	0	0	0	0	0	0	0	0	0	0	3617	0
1157	A	0	0	0	0	0	0	0	0	0	0	0	0	1162
1158	A	0	0	0	0	0	0	0	0	0	0	0	0	0
1159	G	0	0	0	0	0	0	0	0	0	0	0	3614	0
1160	A	0	0	0	0	0	0	0	0	0	0	0	3613	0
1161	A	0	0	0	0	0	0	0	0	0	0	0	3612	0
1162	U	0	995	0	766	0	0	0	0	0	0	0	3611	1157
1163	G	0	994	765	765	1174	0	1174	0	1174	1174	765	3610	0
1164	U	0	993	764	764	1173	0	1173	0	1173	1173	764	0	0
1165	A	0	992	763	763	1172	0	1172	0	1172	1172	763	0	0
1166	U	0	991	0	0	0	0	0	0	0	0	0	0	1145
1167	A	0	0	0	0	0	0	0	0	0	0	0	0	0
1168	G	756	990	756	756	0	4462	0	0	0	0	756	0	0
1169	C	755	989	755	755	0	4460	0	1397	0	0	755	0	0
1170	C	754	0	754	754	0	4459	0	1396	0	0	754	3606	1141
1171	C	753	987	753	753	0	4458	0	1395	0	0	753	3605	1140
1172	U	752	986	752	752	1165	4457	1165	1394	1165	1165	752	3604	0
1173	A	0	0	0	0	1164	0	1164	1393	1164	1164	0	3603	0
1174	C	0	0	0	0	1163	0	1163	1392	1163	1163	0	0	0
1175	C	0	0	0	0	0	0	0	0	0	0	0	0	0
1176	A	0	0	0	0	0	0	0	0	0	0	0	0	0
1177	G	1312	981	0	1312	1312	1312	1312	1312	1312	1312	1312	3600	1312
1178	C	1311	980	0	1311	1311	1311	1311	1311	1311	1311	1311	3599	1311
1179	A	1310	979	0	1310	1310	1310	1310	1310	1310	1310	1310	3598	1310
1180	U	1309	0	745	1309	1309	1309	1309	1309	1309	1309	1309	3597	1309
1181	U	1308	977	744	1308	1308	1308	1308	1308	1308	1308	1308	0	1308
1182	C	0	976	743	1307	0	0	0	0	0	0	1307	3595	1307
1183	U	1306	975	742	1306	1306	1306	1306	1306	1306	1306	1306	3594	1306
1184	G	1305	974	741	1305	1305	1305	1305	1305	1305	1305	1305	3593	1305
1185	G	1304	0	0	1304	1304	1304	1304	1304	1304	1304	1304	0	1304
1186	A	1303	0	0	1303	1303	1303	1303	1303	1303	1303	1303	0	1303
1187	C	1302	0	0	1302	1302	1302	1302	1302	1302	1302	1302	0	1302
1188	A	0	0	0	0	0	0	0	0	0	0	0	0	0
1189	U	0	0	0	0	0	0	0	0	0	0	0	0	0
1190	A	0	0	0	0	0	0	0	0	0	0	0	0	0
1191	A	0	0	0	0	0	0	0	0	0	0	0	0	0
1192	G	0	1300	0	0	1300	1300	1300	1300	1300	1300	1300	0	0
1193	A	1299	1299	0	0	1299	1299	1299	1299	1299	1299	1299	0	0
1194	C	1298	1298	0	1298	1298	1298	1298	1298	1298	1298	1298	0	1224
1195	A	1297	1297	0	1297	1297	1297	1297	1297	1297	1297	1297	1213	0
1196	A	1296	1296	0	1296	1296	1296	1296	1296	1296	1296	1296	1212	0
1197	G	1295	1295	0	1295	1295	1295	1295	1295	1295	1295	1295	1211	1210
1198	G	1294	1294	0	1294	1294	1294	1294	1294	1294	1294	1294	1210	1209
1199	A	0	0	0	0	0	0	0	0	0	0	0	0	0
1200	C	1206	1206	0	1283	0	1283	0	1283	0	0	0	0	0
1201	C	1205	1205	0	1282	0	1282	0	1282	0	0	0	0	0
1202	A	0	0	0	1281	0	1281	0	1281	0	0	0	0	0
1203	A	0	0	0	0	0	1280	0	1280	0	0	0	0	0
1204	A	0	0	0	0	0	0	0	0	0	0	0	0	0
1205	G	1201	1201	0	0	0	0	0	0	0	0	1236	0	0
1206	G	1200	1200	1210	0	0	0	0	0	0	0	1235	0	0
1207	A	0	0	0	0	0	0	0	0	0	0	1234	0	0
1208	A	0	0	0	0	0	1273	0	1273	0	0	1233	0	0
1209	C	0	0	0	0	0	1272	0	1272	0	0	1232	0	1198
1210	C	0	0	1206	0	0	1271	0	1271	0	0	1231	1198	1197
1211	C	0	1251	0	0	0	0	0	0	0	0	0	1197	0
1212	U	0	1250	0	0	1249	0	1249	0	1249	1249	0	1196	0
1213	U	0	1249	0	0	1248	0	1248	0	1248	1248	0	1195	0
1214	U	1247	1248	0	0	1247	1247	1247	1247	1247	1247	0	0	0
1215	A	1246	1246	0	0	1246	1246	1246	1246	1246	1246	0	0	0
1216	G	1245	1245	0	1245	1245	1245	1245	1245	1245	1245	0	3591	0
1217	A	1244	1244	0	0	1244	1244	1244	1244	1244	1244	0	3590	0
1218	G	1243	1243	0	0	1243	1243	1243	1243	1243	1243	0	3589	0
1219	A	0	0	0	0	0	0	0	0	0	0	0	3582	0
1220	C	0	0	0	1224	0	0	0	0	0	0	0	3581	0
1221	U	0	0	0	0	0	0	0	0	0	0	0	3580	0
1222	A	0	0	0	0	0	0	0	0	0	0	0	3579	0
1223	U	1239	1239	0	0	1239	1239	1239	1239	1239	1239	0	3578	0
1224	G	1238	1238	0	1220	1238	1238	1238	1238	1238	1238	0	3577	1194
1225	U	1237	1237	0	0	1237	1237	1237	1237	1237	1237	0	3576	0
1226	A	1236	1236	0	1236	1236	1236	1236	1236	1236	1236	0	0	0
1227	G	1235	1235	0	1235	1235	1235	1235	1235	1235	1235	0	0	0
1228	A	1234	1234	0	1234	1234	1234	1234	1234	1234	1234	0	3573	0
1229	C	0	0	0	0	0	0	0	0	0	0	0	3572	0
1230	C	0	0	0	0	0	0	0	0	0	0	0	0	0
1231	G	0	0	0	0	0	0	0	0	0	0	1210	1244	0
1232	A	0	0	0	0	0	0	0	0	0	0	1209	1243	0
1233	U	0	0	0	0	0	0	0	0	0	0	1208	1242	0
1234	U	1228	1228	0	1228	1228	1228	1228	1228	1228	1228	1207	1241	0
1235	C	1227	1227	0	1227	1227	1227	1227	1227	1227	1227	1206	0	0
1236	U	1226	1226	0	1226	1226	1226	1226	1226	1226	1226	1205	0	0
1237	A	1225	1225	0	0	1225	1225	1225	1225	1225	1225	0	0	0
1238	U	1224	1224	0	0	1224	1224	1224	1224	1224	1224	0	0	0
1239	A	1223	1223	0	0	1223	1223	1223	1223	1223	1223	0	0	0
1240	A	0	0	0	0	0	0	0	0	0	0	0	0	0
1241	A	0	0	0	0	0	0	0	0	0	0	0	1234	0
1242	A	0	0	0	0	0	0	0	0	0	0	0	1233	0
1243	C	1218	1218	0	0	1218	1218	1218	1218	1218	1218	0	1232	0
1244	U	1217	1217	0	0	1217	1217	1217	1217	1217	1217	0	1231	0
1245	C	1216	1216	0	1216	1216	1216	1216	1216	1216	1216	0	0	0
1246	U	1215	1215	0	0	1215	1215	1215	1215	1215	1215	0	0	0
1247	A	1214	0	0	0	1214	1214	1214	1214	1214	1214	0	0	0
1248	A	0	1214	0	0	1213	0	1213	0	1213	1213	0	0	0
1249	G	1263	1213	0	0	1212	1263	1212	1263	1212	1212	0	0	0
1250	A	1262	1212	0	0	0	1262	0	1262	0	0	0	0	0
1251	G	1261	1211	0	1261	0	1261	0	1261	0	0	1261	0	1261
1252	C	1260	1283	0	1260	1283	1260	1283	1260	1283	1283	1260	3563	1260
1253	C	0	1282	0	0	1282	0	1282	0	1282	1282	0	3562	0
1254	G	0	1281	0	0	1281	0	1281	0	1281	1281	0	3561	0
1255	A	0	1280	0	0	1280	0	1280	0	1280	1280	0	3560	0
1256	G	0	0	1385	0	0	0	0	0	0	0	0	3559	0
1257	C	0	0	1384	0	0	0	0	0	0	0	0	3557	0
1258	A	0	0	0	0	0	0	0	0	0	0	0	0	0
1259	A	0	0	0	0	0	0	0	0	0	0	0	0	0
1260	G	1252	1273	1357	1252	1273	1252	1273	1252	1273	1273	1252	0	1252
1261	C	1251	1272	1356	1251	1272	1251	1272	1251	1272	1272	1251	0	1251
1262	U	1250	1271	1268	0	1271	1250	1271	1250	1271	1271	1268	0	0
1263	U	1249	1270	0	0	1270	1249	1270	1249	1270	1270	0	0	0
1264	C	0	1269	0	0	1269	0	1269	0	1269	1269	0	0	0
1265	A	0	0	0	0	0	0	0	0	0	0	0	0	0
1266	C	0	0	0	0	0	0	0	0	0	0	0	0	1282
1267	A	0	0	0	0	0	0	0	0	0	0	0	0	1281
1268	A	0	0	1262	0	0	0	0	0	0	0	1262	0	1280
1269	G	0	1264	0	0	1264	0	1264	0	1264	1264	0	0	0
1270	A	0	1263	0	0	1263	0	1263	0	1263	1263	0	0	0
1271	G	0	1262	0	0	1262	1210	1262	1210	1262	1262	0	0	0
1272	G	0	1261	0	0	1261	1209	1261	1209	1261	1261	0	0	0
1273	U	0	1260	0	0	1260	1208	1260	1208	1260	1260	0	0	0
1274	A	0	0	0	0	0	0	0	0	0	0	0	0	0
1275	A	0	0	0	0	0	0	0	0	0	0	0	0	0
1276	A	0	0	0	0	0	0	0	0	0	0	0	0	0
1277	A	0	0	0	0	0	0	0	0	0	0	0	0	0
1278	A	0	0	0	0	0	0	0	0	0	0	0	0	0
1279	A	0	0	0	0	0	0	0	0	0	0	0	0	0
1280	U	0	1255	0	0	1255	1203	1255	1203	1255	1255	1290	0	1268
1281	U	0	1254	0	1202	1254	1202	1254	1202	1254	1254	1289	1306	1267
1282	G	0	1253	0	1201	1253	1201	1253	1201	1253	1253	1288	1305	1266
1283	G	0	1252	0	1200	1252	1200	1252	1200	1252	1252	0	1304	0
1284	A	0	0	0	0	0	0	0	0	0	0	0	1303	0
1285	U	0	0	0	0	0	0	0	0	0	0	0	1302	0
1286	G	0	0	0	0	0	0	0	0	0	0	0	0	0
1287	A	0	0	0	0	0	0	0	0	0	0	0	1300	0
1288	C	0	0	0	0	0	0	0	0	0	0	1282	1298	0
1289	A	0	0	0	0	0	0	0	0	0	0	1281	1297	0
1290	G	0	0	0	0	0	0	0	0	0	0	1280	1296	0
1291	A	0	0	0	0	0	0	0	0	0	0	0	0	0
1292	A	0	0	0	0	0	0	0	0	0	0	0	0	0
1293	A	0	0	0	0	0	0	0	0	0	0	0	0	0
1294	C	1198	1198	0	1198	1198	1198	1198	1198	1198	1198	1198	0	0
1295	C	1197	1197	0	1197	1197	1197	1197	1197	1197	1197	1197	0	0
1296	U	1196	1196	0	1196	1196	1196	1196	1196	1196	1196	1196	1290	0
1297	U	1195	1195	0	1195	1195	1195	1195	1195	1195	1195	1195	1289	0
1298	G	1194	1194	0	1194	1194	1194	1194	1194	1194	1194	1194	1288	0
1299	U	1193	1193	0	0	1193	1193	1193	1193	1193	1193	1193	0	0
1300	U	0	1192	0	0	1192	1192	1192	1192	1192	1192	1192	1287	0
1301	G	0	1351	0	0	0	0	0	0	0	0	0	0	0
1302	G	1187	1350	0	1187	1187	1187	1187	1187	1187	1187	1187	1285	1187
1303	U	1186	1349	1349	1186	1186	1186	1186	1186	1186	1186	1186	1284	1186
1304	C	1185	1348	1348	1185	1185	1185	1185	1185	1185	1185	1185	1283	1185
1305	C	1184	1347	1347	1184	1184	1184	1184	1184	1184	1184	1184	1282	1184
1306	A	1183	0	0	1183	1183	1183	1183	1183	1183	1183	1183	1281	1183
1307	A	0	0	0	1182	0	0	0	0	0	0	1182	0	1182
1308	A	1181	1345	1345	1181	1181	1181	1181	1181	1181	1181	1181	0	1181
1309	A	1180	1344	1344	1180	1180	1180	1180	1180	1180	1180	1180	0	1180
1310	U	1179	1343	1343	1179	1179	1179	1179	1179	1179	1179	1179	0	1179
1311	G	1178	1342	1342	1178	1178	1178	1178	1178	1178	1178	1178	0	1178
1312	C	1177	1341	1341	1177	1177	1177	1177	1177	1177	1177	1177	0	1177
1313	G	0	0	0	0	0	0	0	0	0	0	0	0	1136
1314	A	0	0	0	0	0	4450	0	0	0	0	0	0	0
1315	A	0	0	0	0	0	4449	0	0	0	0	0	0	0
1316	C	0	0	0	654	1141	4448	1141	1390	1141	1141	0	0	0
1317	C	0	0	0	651	1140	4447	1140	1389	1140	1140	0	0	1130
1318	C	0	0	1324	650	1139	4446	1139	1388	1139	1139	1324	0	1129
1319	A	0	1335	1323	0	1138	0	1138	0	1138	1138	1323	0	0
1320	G	0	1334	0	0	1136	4445	1136	0	1136	1136	0	0	0
1321	A	0	1333	0	0	1135	4444	1135	0	1135	1135	0	0	0
1322	U	0	1332	0	0	1134	0	1134	0	1134	1134	0	3556	0
1323	U	0	0	1319	0	1133	0	1133	0	1133	1133	1319	3555	0
1324	G	0	1330	1318	0	1132	0	1132	0	1132	1132	1318	3554	0
1325	U	0	1329	0	0	1131	0	1131	0	1131	1131	0	3553	0
1326	A	0	0	0	0	0	0	0	0	0	0	0	3552	0
1327	A	0	0	0	0	0	0	0	0	0	0	0	3551	0
1328	G	0	0	0	0	0	0	0	0	0	0	0	0	0
1329	A	0	1325	0	0	0	4377	0	0	0	0	0	0	0
1330	C	0	1324	0	0	1130	4376	1130	0	1130	1130	0	0	0
1331	U	0	0	0	0	1129	4375	1129	1373	1129	1129	0	0	0
1332	A	0	1322	0	0	1128	4374	1128	1372	1128	1128	0	0	0
1333	U	0	1321	0	0	1127	4373	1127	1371	1127	1127	1349	1349	0
1334	U	0	1320	0	1348	1126	4372	1126	1370	1126	1126	1348	1348	0
1335	U	0	1319	0	1347	1125	4371	1125	1369	1125	1125	1347	1347	0
1336	U	0	0	0	1346	1124	4370	1124	1368	1124	1124	1346	1346	0
1337	A	0	0	0	1345	0	0	0	0	0	0	1345	1345	0
1338	A	0	0	0	0	0	0	0	0	0	0	0	1344	0
1339	A	0	0	0	0	0	0	0	0	0	0	0	0	0
1340	A	0	0	0	0	0	0	0	0	0	0	0	0	0
1341	G	1795	1312	1312	0	0	0	0	1357	0	0	0	0	0
1342	C	1794	1311	1311	0	0	0	0	1356	0	0	0	0	0
1343	A	0	1310	1310	0	1108	3380	1108	0	1108	1108	0	0	0
1344	U	0	1309	1309	0	1107	3379	1107	1353	1107	1107	0	1338	0
1345	U	0	1308	1308	1337	1106	3378	1106	1352	1106	1106	1337	1337	0
1346	G	1790	0	0	1336	1105	3377	1105	1351	1105	1105	1336	1336	0
1347	G	1789	1305	1305	1335	1104	3376	1104	0	1104	1104	1335	1335	0
1348	G	1788	1304	1304	1334	1103	0	1103	0	1103	1103	1334	1334	0
1349	A	1787	1303	1303	0	0	3374	0	0	0	0	1333	1333	0
1350	C	1727	1302	0	0	1068	3373	1068	0	1068	1068	0	0	0
1351	C	1726	1301	0	0	1067	3372	1067	1346	1067	1067	0	0	0
1352	A	0	0	0	0	0	3371	0	1345	0	0	0	0	0
1353	G	1724	1866	0	636	1065	0	1065	1344	1065	1065	0	0	0
1354	G	1723	1865	0	635	1064	0	1064	0	1064	1064	0	0	0
1355	A	1722	1864	0	0	1063	3369	1063	0	1063	1063	0	3550	0
1356	G	1721	1863	1261	634	1062	3368	1062	1342	1062	1062	0	3549	0
1357	C	1720	1862	1260	633	0	3367	0	1341	0	0	0	3548	0
1358	G	0	0	0	0	1061	0	1061	0	0	0	0	3547	0
1359	A	0	0	0	0	0	0	0	0	0	0	0	0	0
1360	C	1394	0	1373	1373	0	3364	0	1365	0	0	1373	0	0
1361	A	1393	0	0	1372	1058	3363	1058	0	1058	1058	1372	0	0
1362	C	1392	1858	0	0	1057	3362	1057	0	1057	1057	0	0	0
1363	U	1391	1857	0	0	1056	0	1056	0	1056	1056	0	0	0
1364	A	0	0	0	0	1055	0	1055	0	1055	1055	0	0	0
1365	G	0	0	0	0	1054	1724	1054	1360	1054	1054	0	0	0
1366	A	0	0	0	0	0	1723	0	0	0	0	0	0	0
1367	A	0	0	0	0	1052	1722	1052	0	1052	1052	0	0	0
1368	G	0	0	0	0	1051	1721	1051	1336	1051	1051	0	0	0
1369	A	0	0	0	0	0	0	0	1335	0	0	0	0	0
1370	A	0	0	0	0	0	0	0	1334	0	0	0	0	0
1371	A	0	0	0	0	0	0	0	1333	0	0	0	0	0
1372	U	0	0	0	1361	8958	0	919	1332	8958	0	1361	0	0
1373	G	0	0	1360	1360	8957	0	918	1331	8957	0	1360	0	0
1374	A	0	0	0	0	8956	0	917	0	8956	0	0	0	0
1375	U	1387	0	0	1387	8955	1387	916	1387	8955	1387	1387	0	1387
1376	G	1386	0	0	1386	8954	1386	915	1386	8954	1386	1386	0	1386
1377	A	1385	0	0	1385	0	1385	0	1385	0	1385	1385	0	1385
1378	C	1384	0	0	1384	8952	1384	0	1384	8952	1384	1384	0	1384
1379	A	1383	0	0	1383	8951	1383	0	1383	8951	0	1383	0	1383
1380	G	0	1820	0	0	8950	0	1820	0	8950	0	0	3459	0
1381	C	0	1819	0	0	8949	0	1819	0	8949	0	0	3458	0
1382	A	0	0	0	0	8948	0	0	0	8948	0	0	0	0
1383	U	1379	1818	0	1379	0	1379	1818	1379	0	0	1379	1818	1379
1384	G	1378	1817	1257	1378	0	1378	1817	1378	0	1378	1378	1817	1378
1385	U	1377	1816	1256	1377	8945	1377	1816	1377	8945	1377	1377	1816	1377
1386	C	1376	1815	0	1376	8944	1376	1815	1376	8944	1376	1376	1815	1376
1387	A	1375	1814	0	1375	0	1375	1814	1375	0	1375	1375	1814	1375
1388	G	0	1813	0	0	0	0	1813	1318	0	0	0	1813	0
1389	G	0	1812	0	626	8941	1711	1812	1317	8941	1407	0	1812	0
1390	G	0	1811	0	625	8940	1710	1811	1316	8940	1406	0	1811	0
1391	A	1363	1810	0	0	8939	0	1810	0	8939	0	0	1810	0
1392	G	1362	1809	0	623	8938	0	1809	1174	8938	0	0	1809	0
1393	U	1361	1808	0	622	8937	0	1808	1173	8937	1404	0	1808	0
1394	G	1360	1807	0	0	1403	0	1807	1172	1403	1403	0	0	0
1395	G	0	0	0	0	1402	1559	1802	1171	1402	1402	0	0	0
1396	G	1558	1558	0	590	1401	1558	1801	1170	1401	1401	0	1802	0
1397	G	1557	1557	0	589	0	1557	1800	1169	0	0	0	1801	0
1398	G	1556	1556	0	588	0	1556	1799	1014	0	0	9081	1800	0
1399	G	1555	1555	9079	587	0	1555	1798	1013	0	0	9079	1799	0
1400	A	0	0	9078	586	0	0	1797	0	0	0	9078	0	0
1401	C	1554	1554	9077	585	1396	1554	0	1012	1396	1396	9077	0	0
1402	C	1553	1553	9076	0	1395	1553	0	1011	1395	1395	9076	0	0
1403	C	1552	1552	9075	8899	1394	1552	1428	1428	1394	1394	9075	0	0
1404	G	0	0	9074	8898	0	0	1427	1427	0	1393	9074	0	0
1405	G	1414	1550	9073	8897	1414	1523	1426	1426	1414	0	9073	1523	0
1406	C	1413	1549	0	0	1413	1522	1425	1425	1413	1390	0	1522	0
1407	C	0	0	0	0	0	1521	1424	1424	0	1389	0	1521	0
1408	A	0	1547	0	0	0	1520	1423	1423	0	0	0	1520	0
1409	U	0	1546	0	0	0	1519	0	0	0	0	0	1519	0
1410	A	0	0	0	0	0	1518	0	0	0	0	0	1518	0
1411	A	0	0	0	0	0	0	1422	1422	0	0	0	0	0
1412	A	0	1457	9068	0	0	1457	1421	1421	0	0	9068	1427	1556
1413	G	1406	1456	9067	2280	1406	1456	1420	1420	1406	0	9067	1426	1555
1414	C	1405	1455	9066	2279	1405	1455	1419	1419	1405	0	9066	1425	1554
1415	A	0	0	0	0	0	0	0	0	0	0	0	0	0
1416	A	0	0	0	0	0	0	0	0	0	0	0	0	0
1417	G	0	1452	0	0	4498	1452	0	0	4498	0	0	0	0
1418	A	1457	1451	0	0	4497	1451	0	0	4497	0	0	0	0
1419	G	1456	1447	0	0	4496	1447	1414	1414	4496	1447	7795	0	0
1420	U	1455	1446	0	0	4495	1446	1413	1413	4495	1446	0	0	0
1421	U	1443	1445	0	0	4494	1445	1412	1412	4494	1445	0	0	0
1422	U	1442	0	0	0	4493	1442	1411	1411	4493	1442	0	0	0
1423	U	1441	1441	0	0	4492	1441	1408	1408	4492	1441	0	0	0
1424	G	1440	1440	0	0	4491	1440	1407	1407	4491	1440	0	0	0
1425	G	1439	1439	1432	1432	0	1439	1406	1406	0	1439	1432	1414	1432
1426	C	1438	1438	1431	1431	4490	1438	1405	1405	4490	1438	1431	1413	1431
1427	U	1437	1437	0	0	4489	1437	1404	1404	4489	1437	0	1412	0
1428	G	0	0	0	0	4488	0	1403	1403	4488	0	0	1514	0
1429	A	0	0	0	0	0	1435	0	0	0	0	0	1513	0
1430	A	0	0	0	0	0	0	0	0	0	0	0	1512	0
1431	G	0	0	1426	1426	4465	0	0	1006	4465	0	1426	1511	1426
1432	C	0	0	1425	1425	4464	0	0	1005	4464	0	1425	1510	1425
1433	A	0	0	0	0	0	0	0	1004	0	0	0	1509	0
1434	A	0	0	0	0	0	0	0	1003	0	0	0	0	0
1435	U	0	0	0	0	4463	1429	0	1002	4463	0	0	0	0
1436	G	0	0	0	0	4462	0	0	1001	4462	0	0	0	0
1437	A	1427	1427	0	0	0	1427	0	0	0	1427	0	0	0
1438	G	1426	1426	0	0	0	1426	0	999	0	1426	0	0	0
1439	C	1425	1425	7781	0	4460	1425	0	998	4460	1425	7781	0	0
1440	C	1424	1424	7780	0	4459	1424	0	997	4459	1424	7780	0	0
1441	A	1423	1423	7779	0	0	1423	0	0	0	1423	7779	0	0
1442	A	1422	0	7778	0	0	1422	0	0	0	1422	7778	0	0
1443	G	1421	0	7777	0	4456	0	0	994	4456	0	7777	0	0
1444	U	0	0	7776	0	4455	0	0	993	4455	0	7776	0	0
1445	A	0	1421	0	0	4454	1421	0	992	4454	1421	0	0	0
1446	A	0	1420	0	0	4453	1420	0	0	4453	1420	0	0	0
1447	C	0	1419	0	0	0	1419	0	0	0	1419	0	0	0
1448	A	0	0	0	0	4451	0	0	0	4451	0	0	0	0
1449	A	0	0	0	0	4450	0	0	0	4450	0	0	0	0
1450	A	0	0	0	0	4449	0	0	0	4449	0	0	0	0
1451	U	0	1418	0	0	4448	1418	0	972	4448	1049	0	0	0
1452	C	0	1417	0	0	4447	1417	0	971	4447	1048	0	0	0
1453	C	0	0	0	0	4446	0	0	970	4446	1047	0	0	0
1454	A	0	0	0	0	0	0	1796	969	0	0	0	0	0
1455	G	1420	1414	0	0	4389	1414	1795	0	4389	1045	0	0	0
1456	C	1419	1413	0	0	4388	1413	1794	912	4388	1044	0	0	0
1457	U	1418	1412	0	0	4387	1412	1793	911	4387	1043	0	0	0
1458	A	0	0	0	0	4386	0	1792	0	4386	1042	0	0	0
1459	C	1522	1522	0	0	0	0	0	909	0	0	0	0	0
1460	C	1521	1521	0	0	0	0	0	908	0	1038	0	0	0
1461	A	1520	1520	0	0	0	0	0	907	0	1037	0	0	0
1462	U	1519	1519	0	0	0	0	0	906	0	1036	0	0	0
1463	A	1518	1518	0	0	0	0	1791	0	0	0	0	0	0
1464	A	1517	1517	0	0	4383	0	1790	0	4383	0	0	0	0
1465	U	1515	1516	0	0	4382	1492	0	0	4382	0	0	0	0
1466	G	1514	1514	0	1470	4381	1491	1788	1788	4381	0	0	0	0
1467	A	1513	1513	0	0	0	0	1787	1787	0	0	0	0	0
1468	U	0	0	0	0	4378	1489	1786	1786	4378	0	0	1479	0
1469	A	1511	1511	0	0	4377	0	1785	1785	4377	0	1478	1478	0
1470	C	1510	1510	0	1466	4376	1487	1784	1784	4376	0	1477	1477	1510
1471	A	1509	1509	0	0	0	0	1783	1783	0	0	0	0	0
1472	G	0	0	0	0	0	0	1782	1782	0	0	0	0	1478
1473	A	0	0	0	0	0	1484	0	0	0	0	0	0	0
1474	A	0	0	0	0	0	1483	0	0	0	0	0	0	0
1475	A	0	0	0	1797	0	1482	0	0	0	0	0	0	0
1476	G	0	1505	0	1796	0	1481	0	0	0	0	0	0	0
1477	G	1504	1504	0	1795	1550	0	1550	1550	1550	1550	1470	1470	0
1478	C	1503	1503	0	1794	1549	0	1549	1549	1549	1549	1469	1469	1472
1479	A	1502	1502	0	0	1548	0	1548	1548	1548	1548	0	1468	0
1480	A	0	0	0	0	1547	0	1547	1547	1547	1547	0	0	0
1481	U	1500	1500	0	0	1546	1476	1546	1546	1546	1546	0	1498	0
1482	U	1499	1499	0	0	1545	1475	1545	1545	1545	1545	0	1497	0
1483	U	1498	1498	0	0	1544	1474	1544	1544	1544	1544	0	1496	0
1484	U	1497	1497	0	0	1543	1473	1543	1543	1543	1543	0	1495	0
1485	A	0	0	0	0	0	0	0	0	0	0	0	0	0
1486	G	0	0	0	0	1541	0	1541	0	1541	1541	0	0	0
1487	G	0	0	0	0	1540	1470	1540	0	1540	1540	1557	0	0
1488	A	0	0	0	0	0	0	0	0	0	0	1556	0	0
1489	A	0	0	0	0	0	1468	0	0	0	0	1555	0	0
1490	C	0	0	0	0	0	0	0	1522	0	0	1554	0	0
1491	C	0	0	0	0	0	1466	0	1521	0	0	1553	0	0
1492	A	0	0	0	0	0	1465	0	1520	0	0	0	0	0
1493	A	0	0	0	0	0	0	0	0	0	0	0	0	0
1494	A	0	0	0	0	0	0	0	0	0	0	0	0	0
1495	G	0	0	0	0	1514	1514	1514	1514	1514	1514	0	1484	0
1496	A	0	0	0	0	1513	1513	1513	1513	1513	1513	0	1483	0
1497	A	1484	1484	0	0	1512	1512	1512	1512	1512	1512	0	1482	0
1498	A	1483	1483	0	0	1511	1511	1511	1511	1511	1511	0	1481	0
1499	G	1482	1482	0	0	0	0	0	0	0	0	0	0	0
1500	A	1481	1481	0	0	1509	1509	1509	1509	1509	1509	0	0	0
1501	C	0	0	0	0	1508	1508	1508	1508	1508	1508	0	0	0
1502	U	1479	1479	0	0	1507	1507	1507	1507	1507	1507	0	0	0
1503	G	1478	1478	0	0	0	0	0	0	0	0	0	0	0
1504	U	1477	1477	0	0	0	0	0	0	0	0	0	0	0
1505	U	0	1476	0	0	0	0	0	0	0	0	0	0	0
1506	A	0	0	0	0	0	0	0	0	0	0	0	0	0
1507	A	0	0	0	0	1502	1502	1502	1502	1502	1502	0	0	0
1508	G	0	0	0	0	1501	1501	1501	1501	1501	1501	0	0	0
1509	U	1471	1471	0	1762	1500	1500	1500	1500	1500	1500	0	1433	0
1510	G	1470	1470	0	1761	0	0	0	0	0	0	1533	1432	1470
1511	U	1469	1469	0	1760	1498	1498	1498	1498	1498	1498	0	1431	0
1512	U	0	0	0	1759	1497	1497	1497	1497	1497	1497	0	1430	0
1513	U	1467	1467	0	1758	1496	1496	1496	1496	1496	1496	0	1429	0
1514	C	1466	1466	0	1757	1495	1495	1495	1495	1495	1495	0	1428	0
1515	A	1465	0	0	0	0	0	0	0	0	0	0	0	0
1516	A	0	1465	0	0	0	0	0	0	0	0	0	0	0
1517	U	1464	1464	0	0	0	0	0	0	1539	1539	0	0	0
1518	U	1463	1463	0	0	1536	1410	1536	0	1538	1538	0	1410	0
1519	G	1462	1462	1702	1710	1535	1409	1535	0	1537	1537	0	1409	0
1520	U	1461	1461	1700	1709	1534	1408	1534	1492	1536	1536	0	1408	0
1521	G	1460	1460	1699	1708	1533	1407	1533	1491	1535	1535	0	1407	0
1522	G	1459	1459	1698	1707	0	1406	0	1490	1533	1533	0	1406	0
1523	C	0	0	1697	0	1531	1405	1531	0	1532	1532	0	1405	0
1524	A	0	0	0	0	0	0	0	0	0	0	0	0	0
1525	A	0	0	0	0	0	0	0	0	0	0	0	0	0
1526	A	0	0	0	0	0	0	0	0	0	0	0	0	0
1527	G	0	0	0	0	0	0	0	0	0	0	0	0	0
1528	A	0	0	0	0	0	0	0	0	0	0	0	0	0
1529	A	0	0	0	0	0	0	0	0	0	0	0	0	0
1530	G	0	0	0	1558	0	0	0	0	0	0	0	1711	0
1531	G	1541	1541	0	1557	1523	1541	1523	1541	0	0	0	1710	0
1532	G	1540	1540	0	0	0	1540	0	1540	1523	1523	0	0	0
1533	C	1539	1539	0	0	1521	1539	1521	1539	1522	1522	1510	0	0
1534	A	0	0	0	0	1520	0	1520	0	0	0	0	0	0
1535	C	0	0	0	0	1519	0	1519	0	1521	1521	0	0	0
1536	A	0	0	0	0	1518	0	1518	0	1520	1520	0	0	0
1537	U	0	0	0	0	0	0	0	0	1519	1519	0	0	0
1538	A	0	0	0	0	0	0	0	0	1518	1518	0	0	0
1539	G	1533	1533	0	1555	0	1533	0	1533	1517	1517	1550	1550	0
1540	C	1532	1532	0	1554	1487	1532	1487	1532	1487	1487	1549	1549	0
1541	C	1531	1531	0	0	1486	1531	1486	1531	1486	1486	0	0	0
1542	A	0	0	1548	0	0	0	0	0	0	0	1548	0	0
1543	A	0	0	1547	0	1484	0	1484	1484	1484	1484	1547	0	0
1544	A	0	0	0	0	1483	0	1483	1483	1483	1483	0	0	0
1545	A	0	0	0	0	1482	0	1482	1482	1482	1482	0	0	0
1546	A	0	1409	0	0	1481	0	1481	1481	1481	1481	0	0	0
1547	U	0	1408	1543	0	1480	0	1480	1480	1480	1480	1543	0	0
1548	U	0	0	1542	0	1479	0	1479	1479	1479	1479	1542	0	0
1549	G	0	1406	1555	0	1478	0	1478	1478	1478	1478	1540	1540	0
1550	C	0	1405	1554	0	1477	0	1477	1477	1477	1477	1539	1539	0
1551	A	0	0	0	0	0	0	0	0	0	0	0	0	0
1552	G	1403	1403	0	0	0	1403	0	0	0	0	0	1707	0
1553	G	1402	1402	0	0	0	1402	1768	1768	0	0	1491	1706	0
1554	G	1401	1401	1550	1540	0	1401	1767	1767	0	0	1490	1705	1414
1555	C	1399	1399	1549	1539	4367	1399	1766	1766	4367	1033	1489	1704	1413
1556	C	1398	1398	1640	0	4366	1398	0	1764	4366	1032	1488	1640	1412
1557	C	1397	1397	1639	1531	4365	1397	1764	1763	4365	1031	1487	1639	0
1558	C	1396	1396	1638	1530	4364	1396	1763	0	4364	1030	0	1638	0
1559	U	0	0	1637	0	4363	1395	0	0	4363	1029	0	1637	0
1560	A	0	0	1636	0	0	0	0	0	0	0	0	1636	0
1561	G	0	0	1635	0	1768	0	1711	1711	1768	1027	0	1635	0
1562	G	0	0	0	0	1767	0	1710	1710	1767	1026	0	1634	0
1563	A	0	0	0	0	0	0	0	0	0	0	0	1633	0
1564	A	0	0	0	0	0	0	0	0	0	0	0	1632	0
1565	A	0	0	0	0	0	0	0	0	0	0	0	1631	0
1566	A	0	0	0	0	0	0	0	0	0	0	0	0	0
1567	A	0	0	0	0	0	0	0	0	0	0	0	0	0
1568	G	1707	1707	0	0	1707	1707	1707	1707	1707	1707	1707	1628	1707
1569	G	1706	1706	0	1706	1706	1706	1706	1706	1706	1706	1706	1627	1706
1570	G	1705	1705	1627	1705	1705	1705	1705	1705	1705	1705	1705	0	1705
1571	C	1704	1704	1625	1704	1704	1704	1704	1704	1704	1704	1704	1625	1704
1572	U	1703	1703	1624	1703	1703	1703	1703	1703	1703	1703	1703	1624	1703
1573	G	1702	1702	1623	1702	1702	1702	1702	1702	1702	1702	1702	1623	1702
1574	U	1701	1701	1619	1701	1701	1701	1701	1701	1701	1701	1701	1622	1701
1575	U	1700	1700	1618	1700	1700	1700	1700	1700	1700	1700	1700	1621	1700
1576	G	1699	1699	0	1699	1699	1699	1699	1699	1699	1699	1699	0	1699
1577	G	1698	1698	0	1698	1698	1698	1698	1698	1698	1698	1698	0	1698
1578	A	0	0	0	0	0	0	0	0	0	0	0	0	0
1579	A	0	0	0	0	0	0	0	0	0	0	0	0	0
1580	A	0	0	0	0	0	0	0	0	0	0	0	0	0
1581	U	0	0	0	0	1694	1696	1694	1696	0	0	0	1614	0
1582	G	0	0	1596	0	1693	0	1693	0	0	0	0	1613	0
1583	U	1694	1694	0	0	0	1694	0	1694	1694	1694	1694	0	0
1584	G	1693	1693	0	1683	0	1693	0	1693	1693	1693	1693	0	0
1585	G	1692	1692	0	1682	1688	1692	1688	1692	1692	1692	1692	1610	0
1586	A	0	0	0	0	0	0	0	0	0	0	0	0	0
1587	A	0	0	0	0	0	0	0	0	0	0	0	0	0
1588	A	0	0	0	0	0	0	0	0	0	0	0	0	0
1589	G	0	0	0	0	0	0	0	0	0	0	0	0	0
1590	G	1683	0	0	0	1683	1683	1683	1683	1683	1683	0	0	0
1591	A	1682	0	0	0	1682	1682	1682	1682	1682	1682	0	0	0
1592	A	1681	0	0	0	1681	1681	1681	1681	1681	1681	0	0	0
1593	G	1680	0	0	0	1680	1680	1680	1680	1680	1680	0	0	0
1594	G	1679	0	0	0	1679	1679	1679	1679	1679	1679	0	0	0
1595	A	1678	0	0	0	1678	1678	1678	1678	1678	1678	0	0	0
1596	C	0	0	1582	0	0	0	0	0	0	0	0	0	0
1597	A	0	0	0	0	0	0	0	0	0	0	0	0	0
1598	C	1640	1639	0	0	1640	1640	1640	1640	1639	1639	0	0	0
1599	C	1639	1638	1612	0	1639	1639	1639	1639	1638	1638	1612	0	0
1600	A	0	0	1611	0	0	0	0	0	0	0	1611	0	0
1601	A	0	0	0	0	0	0	0	0	0	0	0	0	0
1602	A	0	0	0	0	0	0	0	0	0	0	0	0	0
1603	U	0	1637	0	0	1637	0	1637	0	1637	1637	0	0	0
1604	G	1636	1636	0	0	1636	1636	1636	1636	1636	1636	0	0	0
1605	A	1635	1635	0	0	1635	1635	1635	1635	1635	1635	0	0	0
1606	A	1634	1634	0	0	1634	1634	1634	1634	1634	1634	0	0	0
1607	A	1633	1633	0	0	1633	1633	1633	1633	1633	1633	0	0	0
1608	G	1632	1632	0	0	1632	1632	1632	1632	1632	1632	0	0	0
1609	A	1631	1631	0	0	1631	1631	1631	1631	1631	1631	0	0	0
1610	U	1630	1630	0	0	1630	1630	1630	1630	1630	1630	0	1585	0
1611	U	1629	1629	1600	0	1629	0	1629	0	1629	1629	1600	0	0
1612	G	0	1628	1599	0	1628	0	1628	0	1628	1628	1599	0	0
1613	U	0	0	0	0	0	0	0	0	0	0	0	1582	0
1614	A	0	0	0	0	0	0	0	0	0	0	0	1581	0
1615	C	1625	1625	0	1625	1625	1625	1625	1625	1625	1625	1625	0	1625
1616	U	1624	1624	0	1624	1624	1624	1624	1624	1624	1624	0	0	0
1617	G	1623	1623	0	1623	1623	1623	1623	1623	1623	1623	0	0	1623
1618	A	0	0	1575	0	0	0	0	0	0	0	0	0	0
1619	G	0	0	1574	0	0	0	0	0	0	0	0	0	0
1620	A	0	0	0	0	0	0	0	0	0	0	0	0	0
1621	G	0	0	0	0	0	0	0	0	0	0	0	1575	0
1622	A	0	0	0	0	0	0	0	0	0	0	0	1574	0
1623	C	1617	1617	1573	1617	1617	1617	1617	1617	1617	1617	0	1573	1617
1624	A	1616	1616	1572	1616	1616	1616	1616	1616	1616	1616	0	1572	0
1625	G	1615	1615	1571	1615	1615	1615	1615	1615	1615	1615	1615	1571	1615
1626	G	0	0	0	0	0	0	0	0	0	0	0	0	0
1627	C	0	0	1570	0	0	0	0	0	0	0	1638	1569	0
1628	U	0	1612	0	0	1612	0	1612	0	1612	1612	1637	1568	0
1629	A	1611	1611	0	0	1611	0	1611	0	1611	1611	1636	0	0
1630	A	1610	1610	0	0	1610	1610	1610	1610	1610	1610	1635	0	0
1631	U	1609	1609	0	0	1609	1609	1609	1609	1609	1609	0	1565	0
1632	U	1608	1608	0	0	1608	1608	1608	1608	1608	1608	0	1564	0
1633	U	1607	1607	0	0	1607	1607	1607	1607	1607	1607	0	1563	0
1634	U	1606	1606	0	0	1606	1606	1606	1606	1606	1606	0	1562	0
1635	U	1605	1605	1561	0	1605	1605	1605	1605	1605	1605	1630	1561	0
1636	U	1604	1604	1560	0	1604	1604	1604	1604	1604	1604	1629	1560	0
1637	A	0	1603	1559	0	1603	0	1603	0	1603	1603	1628	1559	0
1638	G	0	1599	1558	0	0	0	0	0	1599	1599	1627	1558	1683
1639	G	1599	1598	1557	0	1599	1599	1599	1599	1598	1598	1681	1557	1682
1640	G	1598	1683	1556	0	1598	1598	1598	1598	0	0	0	1556	0
1641	A	0	1682	0	0	0	0	0	0	0	0	0	0	0
1642	A	0	1681	0	0	0	0	0	0	0	0	0	0	0
1643	G	0	1680	0	0	0	0	0	0	0	0	0	0	0
1644	A	0	1679	0	0	0	0	0	0	0	0	0	0	0
1645	U	1672	1672	0	0	1672	1672	1672	1672	1672	1672	0	0	0
1646	C	1671	1671	0	1671	1671	1671	1671	1671	1671	1671	1671	0	1671
1647	U	1670	1670	0	1670	1670	1670	1670	1670	1670	1670	1670	0	1670
1648	G	1669	1669	1669	1669	1669	1669	1669	1669	1669	1669	1669	1669	1669
1649	G	1668	1668	1668	1668	1668	1668	1668	1668	1668	1668	1668	1668	1668
1650	C	1667	1667	1667	1667	1667	1667	1667	1667	1667	1667	1667	1667	1667
1651	C	1666	1666	1666	1666	1666	1666	1666	1666	1666	1666	1666	1666	1666
1652	U	1665	1665	1665	1665	1665	1665	1665	1665	1665	1665	1665	1665	1665
1653	U	1664	1664	1664	1664	1664	1664	1664	1664	1664	1664	1664	1664	1664
1654	C	1663	1663	1663	1663	1663	1663	1663	1663	1663	1663	1663	1663	1663
1655	C	1662	1662	1662	1662	1662	1662	1662	1662	1662	1662	1662	1662	1662
1656	C	1661	1661	0	0	1661	1661	1661	1661	1661	1661	0	0	0
1657	A	0	0	0	0	0	0	0	0	0	0	0	0	0
1658	C	0	0	0	0	0	0	0	0	0	0	0	0	0
1659	A	0	0	0	0	0	0	0	0	0	0	0	0	0
1660	A	0	0	0	0	0	0	0	0	0	0	0	0	0
1661	G	1656	1656	0	0	1656	1656	1656	1656	1656	1656	0	0	0
1662	G	1655	1655	1655	1655	1655	1655	1655	1655	1655	1655	1655	1655	1655
1663	G	1654	1654	1654	1654	1654	1654	1654	1654	1654	1654	1654	1654	1654
1664	A	1653	1653	1653	1653	1653	1653	1653	1653	1653	1653	1653	1653	1653
1665	A	1652	1652	1652	1652	1652	1652	1652	1652	1652	1652	1652	1652	1652
1666	G	1651	1651	1651	1651	1651	1651	1651	1651	1651	1651	1651	1651	1651
1667	G	1650	1650	1650	1650	1650	1650	1650	1650	1650	1650	1650	1650	1650
1668	C	1649	1649	1649	1649	1649	1649	1649	1649	1649	1649	1649	1649	1649
1669	C	1648	1648	1648	1648	1648	1648	1648	1648	1648	1648	1648	1648	1648
1670	A	1647	1647	0	1647	1647	1647	1647	1647	1647	1647	1647	0	1647
1671	G	1646	1646	1681	1646	1646	1646	1646	1646	1646	1646	1646	0	1646
1672	G	1645	1645	1680	1680	1645	1645	1645	1645	1645	1645	1680	0	1680
1673	G	0	0	1679	1679	0	0	0	0	0	0	1679	0	1679
1674	A	0	0	1678	1678	0	0	0	0	0	0	1678	0	0
1675	A	0	0	0	0	0	0	0	0	0	0	0	0	0
1676	U	0	0	0	0	0	0	0	0	0	0	0	0	0
1677	U	0	0	0	0	0	0	0	0	0	0	0	0	0
1678	U	1595	0	1674	1674	1595	1595	1595	1595	1595	1595	1674	0	0
1679	U	1594	1644	1673	1673	1594	1594	1594	1594	1594	1594	1673	0	1673
1680	C	1593	1643	1672	1672	1593	1593	1593	1593	1593	1593	1672	0	1672
1681	U	1592	1642	1671	0	1592	1592	1592	1592	1592	1592	1639	0	0
1682	U	1591	1641	1691	1585	1591	1591	1591	1591	1591	1591	1691	0	1639
1683	C	1590	1640	1690	1584	1590	1590	1590	1590	1590	1590	1690	0	1638
1684	A	0	0	0	0	0	0	0	0	0	0	0	0	0
1685	G	0	0	0	0	0	0	0	0	0	0	0	0	0
1686	A	0	0	0	0	0	0	0	0	0	0	0	0	0
1687	G	0	0	0	1693	0	0	0	0	0	0	0	0	1693
1688	C	0	0	0	0	1585	0	1585	0	0	0	0	0	0
1689	A	0	0	0	0	0	0	0	0	0	0	0	0	0
1690	G	0	0	1683	0	0	0	0	0	0	0	1683	0	0
1691	A	0	0	1682	0	0	0	0	0	0	0	1682	0	0
1692	C	1585	1585	0	0	0	1585	0	1585	1585	1585	1585	0	0
1693	C	1584	1584	0	1687	1582	1584	1582	1584	1584	1584	1584	0	1687
1694	A	1583	1583	0	0	1581	1583	1581	1583	1583	1583	1583	0	0
1695	G	0	0	0	0	0	0	0	0	0	0	0	0	0
1696	A	0	0	0	0	0	1581	0	1581	0	0	0	0	0
1697	G	0	0	1523	0	0	0	0	0	0	0	0	0	0
1698	C	1577	1577	1522	1577	1577	1577	1577	1577	1577	1577	1577	0	1577
1699	C	1576	1576	1521	1576	1576	1576	1576	1576	1576	1576	1576	0	1576
1700	A	1575	1575	1520	1575	1575	1575	1575	1575	1575	1575	1575	0	1575
1701	A	1574	1574	0	1574	1574	1574	1574	1574	1574	1574	1574	0	1574
1702	C	1573	1573	1519	1573	1573	1573	1573	1573	1573	1573	1573	0	1573
1703	A	1572	1572	0	1572	1572	1572	1572	1572	1572	1572	1572	0	1572
1704	G	1571	1571	0	1571	1571	1571	1571	1571	1571	1571	1571	1555	1571
1705	C	1570	1570	0	1570	1570	1570	1570	1570	1570	1570	1570	1554	1570
1706	C	1569	1569	0	1569	1569	1569	1569	1569	1569	1569	1569	1553	1569
1707	C	1568	1568	0	1522	1568	1568	1568	1568	1568	1568	1568	1552	1568
1708	C	0	0	4511	1521	0	0	0	0	0	0	7652	0	1952
1709	A	0	1728	0	1520	0	0	0	0	0	0	0	0	0
1710	C	0	1727	4509	1519	0	1390	1562	1562	0	0	4509	1531	1950
1711	C	0	1726	4508	0	0	1389	1561	1561	0	0	4508	1530	1949
1712	A	0	0	0	0	0	0	0	0	0	0	0	0	0
1713	G	0	1724	0	0	0	0	0	0	0	0	0	0	0
1714	A	0	1723	0	0	0	0	0	0	0	0	0	0	0
1715	A	0	1722	0	0	0	0	0	0	0	0	0	0	0
1716	G	0	1721	0	1721	0	0	0	0	0	0	1721	0	0
1717	A	0	0	0	0	0	0	0	0	0	1866	0	0	0
1718	G	0	0	0	0	0	0	0	0	0	1865	0	0	0
1719	A	0	0	0	0	0	0	0	0	0	1864	0	0	0
1720	G	1357	0	0	0	1761	0	1761	1761	1761	1863	0	0	0
1721	C	1356	1716	0	1716	1760	1368	1760	1760	1760	1862	1716	0	0
1722	U	1355	1715	0	0	1759	1367	1759	1759	1759	1861	1759	0	0
1723	U	1354	1714	0	0	1758	1366	1758	1758	1758	1860	1758	0	0
1724	C	1353	1713	0	0	1757	1365	1757	1757	1757	1859	0	0	0
1725	A	0	0	0	0	0	0	0	0	0	0	0	0	0
1726	G	1351	1711	0	1755	1755	3358	1755	1755	1755	1807	1755	0	1755
1727	G	1350	1710	0	1754	1754	3357	1754	1754	1754	1806	0	0	0
1728	U	0	1709	0	0	0	0	0	0	0	1805	0	0	0
1729	U	1757	0	0	0	0	0	0	0	0	1804	0	0	0
1730	U	1756	1803	0	0	0	0	0	0	0	1803	0	0	0
1731	G	1755	1802	0	1753	1751	3354	1751	1753	1751	1802	1754	0	1753
1732	G	1754	1800	1750	1752	1750	3353	1750	1752	1750	1800	1750	0	1752
1733	G	1753	1799	1749	1751	1749	3352	1749	1751	1749	1799	1749	0	1751
1734	G	1752	1798	0	1750	1748	3351	1748	1750	1748	1798	1748	0	1750
1735	A	0	1797	0	0	0	0	0	0	0	1797	0	0	0
1736	A	0	1796	0	0	0	3349	0	0	0	1796	0	0	0
1737	G	1749	1795	0	0	0	0	0	1749	0	1795	0	0	0
1738	A	1748	1790	0	0	0	0	0	1748	0	0	0	0	0
1739	G	1747	1789	0	0	0	3346	0	1747	0	0	0	0	0
1740	A	0	0	0	0	0	3345	0	0	0	0	0	0	0
1741	C	0	0	0	0	0	3344	0	0	0	0	0	0	0
1742	A	0	0	0	0	0	3343	0	0	0	0	0	0	0
1743	A	0	1785	0	1748	0	0	0	0	0	0	0	0	1748
1744	C	0	1784	0	0	0	0	0	0	0	0	0	0	0
1745	A	0	1783	0	0	0	3342	0	0	0	0	0	0	0
1746	A	0	0	0	0	0	3341	0	0	0	0	0	0	0
1747	C	1739	0	0	0	0	3340	0	1739	0	1766	0	0	0
1748	U	1738	1780	0	1743	1734	3339	1734	1738	1734	1765	1734	0	1743
1749	C	1737	1779	1733	0	1733	3338	1733	1737	1733	1764	1733	0	0
1750	C	0	1778	1732	1734	1732	3337	1732	1734	1732	1763	1732	0	1734
1751	C	0	0	0	1733	1731	3336	1731	1733	1731	0	0	0	1733
1752	U	1734	1774	0	1732	0	0	0	1732	0	0	0	0	1732
1753	C	1733	1773	0	1731	0	3334	0	1731	0	1760	0	0	1731
1754	U	1732	1772	0	1727	1727	3333	1727	1727	1727	1759	1731	0	0
1755	C	1731	0	0	1726	1726	3332	1726	1726	1726	0	1726	0	1726
1756	A	1730	0	0	0	0	3331	0	0	0	0	0	0	0
1757	G	1729	0	0	1514	1724	3330	1724	1724	1724	0	0	0	0
1758	A	0	0	0	1513	1723	0	1723	1723	1723	0	1723	0	0
1759	A	0	0	0	1512	1722	0	1722	1722	1722	1754	1722	0	0
1760	G	1785	1767	0	1511	1721	0	1721	1721	1721	1753	0	0	0
1761	C	1784	1766	0	1510	1720	3324	1720	1720	1720	0	0	0	0
1762	A	1783	0	0	1509	0	3323	0	0	0	0	0	0	0
1763	G	1782	0	1789	1789	0	3322	1558	1557	0	1750	1789	0	1789
1764	G	0	0	1788	1788	0	3321	1557	1556	0	1749	1788	0	1788
1765	A	0	0	0	0	0	0	0	0	0	1748	0	0	0
1766	G	0	1761	0	0	0	3314	1555	1555	0	1747	0	0	0
1767	C	1779	1760	0	0	1562	3313	1554	1554	1562	0	0	0	0
1768	C	1778	0	0	0	1561	3312	1553	1553	1561	0	0	0	0
1769	G	0	0	0	0	0	3311	0	0	0	0	0	0	0
1770	A	0	0	0	0	0	3310	0	0	0	0	0	0	0
1771	U	0	0	0	0	0	3309	0	0	0	0	0	0	0
1772	A	0	1754	0	0	0	3308	0	0	0	0	0	0	0
1773	G	0	1753	0	0	0	0	0	0	0	0	0	0	0
1774	A	0	1752	0	0	0	1785	0	0	0	0	0	0	0
1775	C	0	0	0	0	0	1784	0	0	0	0	0	0	0
1776	A	0	0	1785	0	0	1783	0	0	0	1791	1785	0	0
1777	A	0	0	1783	1783	0	0	0	0	0	1790	1783	0	0
1778	G	1768	1750	1782	1782	0	0	0	0	0	1789	1782	0	0
1779	G	1767	1749	0	0	0	0	0	0	0	1788	0	0	0
1780	A	0	1748	0	0	0	0	0	0	0	1787	0	0	0
1781	A	0	0	0	0	4360	0	0	0	4360	0	0	0	0
1782	C	1763	0	1778	1778	4359	0	1472	1472	4359	0	1778	0	0
1783	U	1762	1745	1777	1777	4358	1776	1471	1471	4358	0	1777	0	0
1784	G	1761	1744	0	0	4357	1775	1470	1470	4357	0	0	0	0
1785	U	1760	1743	1776	0	4356	1774	1469	1469	4356	0	1776	0	0
1786	A	0	0	0	0	4355	0	1468	1468	4355	0	0	0	0
1787	U	1349	0	0	0	4354	3302	1467	1467	4354	1780	0	0	0
1788	C	1348	0	1764	1764	4353	3301	1466	1466	4353	1779	1764	0	1764
1789	C	1347	1739	1763	1763	4352	3300	0	1952	4352	1778	1763	0	1763
1790	U	1346	1738	0	0	4351	0	1464	1951	4351	1777	0	0	0
1791	U	0	0	0	0	4350	3298	1463	1950	0	1776	0	0	0
1792	U	0	0	0	0	4349	3297	1458	1949	0	0	0	0	0
1793	A	0	0	0	0	4348	3296	1457	1948	4348	0	0	0	0
1794	G	1342	0	0	1478	4347	3294	1456	1947	4347	0	0	0	1913
1795	C	1341	1737	0	1477	0	3293	1455	0	0	1737	0	0	1912
1796	U	1946	1736	0	1476	4346	3292	1454	1946	4346	1736	0	0	0
1797	U	1945	1735	0	1475	4345	3291	1400	1945	4345	1735	0	0	0
1798	C	1944	1734	0	0	4344	3290	1399	1944	4344	1734	0	0	1848
1799	C	1943	1733	1944	1944	4343	3289	1398	1943	4343	1733	1944	1399	1847
1800	C	1942	1732	1943	1943	4342	3288	1397	1942	4342	1732	1943	1398	1846
1801	U	1941	0	1942	1942	4341	0	1396	1941	4341	0	1942	1397	1845
1802	C	1940	1731	1941	1941	4340	0	1395	1940	4340	1731	1941	1396	1844
1803	A	0	1730	0	0	0	0	0	0	0	1730	0	0	0
1804	G	0	0	0	0	0	0	0	0	0	1729	0	0	0
1805	A	0	0	0	0	1888	0	0	1938	1888	1728	1938	0	0
1806	U	0	0	0	0	1887	1924	0	1937	1887	1727	1937	0	0
1807	C	0	1394	0	0	1886	1923	1394	1936	1886	1726	1936	0	0
1808	A	0	1393	0	0	1885	1922	1393	1935	1885	0	0	1393	0
1809	C	1920	1392	0	0	0	1920	1392	0	0	0	0	1392	0
1810	U	1919	1391	0	0	1859	1919	1391	1918	1859	0	0	1391	0
1811	C	1917	1390	0	0	1858	0	1390	1917	1858	1858	0	1390	0
1812	U	0	1389	0	0	1857	0	1389	0	1857	1857	0	1389	0
1813	U	1916	1388	0	0	1856	1916	1388	1916	1856	1856	0	1388	0
1814	U	1915	1387	1915	0	1855	1915	1387	1915	1855	1855	1915	1387	0
1815	G	1914	1386	1914	1914	1854	1914	1386	1914	1854	1854	1914	1386	0
1816	G	1913	1385	1913	1913	1853	1913	1385	1913	0	0	1913	1385	0
1817	C	1912	1384	1912	1912	0	1912	1384	1912	0	0	1912	1384	0
1818	A	1911	1383	1911	1911	0	1911	1383	1911	0	0	1911	1383	0
1819	G	0	1381	1893	0	1850	1910	1381	1910	1850	1850	1893	0	1831
1820	C	0	1380	0	0	1849	0	1380	0	1849	1849	0	0	0
1821	G	0	0	0	0	0	1850	0	1850	0	0	0	0	0
1822	A	0	0	0	0	0	0	0	0	0	0	0	0	1830
1823	C	1849	1849	1848	1848	1847	1849	1847	1849	1847	1847	1848	3453	1829
1824	C	1848	1848	1847	1847	1846	1848	1846	1848	1846	1846	1847	3452	0
1825	C	1847	1847	0	1846	1845	1847	1845	1847	1845	1845	1846	0	0
1826	C	1846	1846	0	0	1844	1846	1844	1846	1844	1844	0	0	0
1827	U	1845	1845	0	0	1843	1845	1843	1845	1843	1843	0	0	0
1828	C	1844	1844	0	0	0	1844	0	1844	0	0	0	0	0
1829	G	1842	1842	0	0	1842	1842	1842	1842	1842	1842	0	3429	1823
1830	U	1841	1841	0	1845	1841	1841	1841	1841	1841	1841	0	3428	1822
1831	C	1840	1840	0	1844	1840	1840	1840	1840	1840	1840	0	3427	1819
1832	A	0	0	0	0	0	0	0	0	0	0	0	0	0
1833	C	0	0	0	0	0	0	0	0	0	0	0	0	0
1834	A	0	0	0	0	0	0	0	0	0	0	0	0	0
1835	A	0	0	0	0	0	0	0	0	0	0	0	3424	0
1836	U	0	0	0	0	0	0	0	0	0	0	0	3423	0
1837	A	0	0	0	0	0	0	0	0	0	0	0	0	0
1838	A	0	0	0	0	0	0	0	0	0	0	0	0	0
1839	A	0	0	0	0	0	0	0	0	0	0	0	0	0
1840	G	1831	1831	0	0	1831	1831	1831	1831	1831	1831	0	0	0
1841	A	1830	1830	0	0	1830	1830	1830	1830	1830	1830	0	3418	0
1842	U	1829	1829	0	0	1829	1829	1829	1829	1829	1829	0	3417	0
1843	A	0	0	0	0	1827	0	1827	0	1827	1827	0	3416	0
1844	G	1828	1828	0	1831	1826	1828	1826	1828	1826	1826	0	3415	1802
1845	G	1827	1827	0	1830	1825	1827	1825	1827	1825	1825	0	3414	1801
1846	G	1826	1826	0	1825	1824	1826	1824	1826	1824	1824	1825	3413	1800
1847	G	1825	1825	1824	1824	1823	1825	1823	1825	1823	1823	1824	3412	1799
1848	G	1824	1824	1823	1823	0	1824	1914	1824	0	0	1823	3411	1798
1849	G	1823	1823	0	0	1820	1823	1913	1823	1820	1820	0	0	0
1850	C	0	0	0	0	1819	1821	1912	1821	1819	1819	0	1859	0
1851	A	0	0	0	0	0	0	1911	0	0	0	0	0	0
1852	A	0	0	0	0	0	0	1910	0	0	0	0	0	0
1853	U	0	0	1857	0	1816	0	0	0	0	0	1857	0	1857
1854	U	0	0	0	0	1815	0	0	0	1815	1815	0	0	0
1855	A	0	0	0	0	1814	0	0	0	1814	1814	0	0	0
1856	A	0	0	0	0	1813	0	0	0	1813	1813	0	0	0
1857	A	0	1363	1853	0	1812	0	0	0	1812	1812	1853	0	1853
1858	G	0	1362	0	0	1811	0	0	0	1811	1811	0	0	0
1859	G	0	0	0	0	1810	0	0	0	1810	1724	0	1850	0
1860	A	0	0	0	0	0	0	0	0	0	1723	0	0	0
1861	A	0	0	0	0	0	0	0	0	0	1722	0	0	0
1862	G	1881	1357	1881	1881	1881	1881	1881	1881	1881	1721	1881	3405	1881
1863	C	1880	1356	1880	1880	1880	1880	1880	1880	1880	1720	1880	3404	1880
1864	U	1879	1355	1879	1872	1879	1879	1879	1879	1879	1719	1879	3403	1879
1865	C	1878	1354	1878	1871	1878	1878	1878	1878	1878	1718	1878	3402	1878
1866	U	1877	1353	0	0	1877	1877	1877	1877	1877	1717	1877	3401	0
1867	A	0	0	0	0	0	0	0	0	0	0	0	0	0
1868	U	0	0	0	0	0	0	0	0	0	0	0	3362	0
1869	U	0	0	0	0	0	0	0	0	0	0	0	3361	0
1870	A	0	0	0	0	0	0	0	0	0	0	0	3360	0
1871	G	0	0	1875	1865	0	0	0	0	0	0	0	3359	0
1872	A	0	0	0	1864	0	0	0	0	0	0	0	0	0
1873	U	0	0	0	0	0	0	0	0	0	0	0	0	0
1874	A	0	0	0	0	0	0	0	0	0	0	0	0	0
1875	C	0	0	1871	0	0	0	0	0	0	0	0	3332	0
1876	A	0	0	0	0	0	0	0	0	0	0	0	3331	0
1877	G	1866	0	0	0	1866	1866	1866	1866	1866	0	1866	3330	0
1878	G	1865	0	1865	0	1865	1865	1865	1865	1865	0	1865	3329	1865
1879	A	1864	0	1864	0	1864	1864	1864	1864	1864	0	1864	3328	1864
1880	G	1863	2388	1863	1863	1863	1863	1863	1863	1863	1913	1863	3327	1863
1881	C	1862	2387	1862	1862	1862	1862	1862	1862	1862	1912	1862	0	1862
1882	A	0	2386	0	0	0	0	0	0	0	1911	0	0	0
1883	G	0	2385	0	0	0	0	0	0	0	1910	0	0	0
1884	A	0	2383	0	0	0	0	0	0	0	1909	0	0	0
1885	U	0	2382	0	0	1808	0	1897	0	1808	1908	0	0	0
1886	G	0	2381	1890	1890	1807	0	1896	0	1807	0	0	0	0
1887	A	0	0	0	0	1806	0	1895	0	1806	0	0	0	0
1888	U	0	0	0	0	1805	0	1894	0	1805	0	0	0	0
1889	A	0	0	0	0	0	0	1893	0	0	0	0	0	0
1890	C	0	0	1886	1886	0	0	0	0	0	0	0	0	0
1891	A	0	0	0	0	0	0	0	0	0	0	0	0	0
1892	G	0	2378	0	0	0	0	0	0	0	0	0	0	0
1893	U	0	2377	1819	0	0	0	1889	0	0	0	1819	0	0
1894	A	0	2376	0	0	0	0	1888	0	0	0	0	0	0
1895	U	0	2375	0	0	4332	0	1887	0	4332	0	0	0	0
1896	U	0	2374	0	0	4331	0	1886	0	4331	0	0	0	0
1897	A	0	0	0	0	4330	0	1885	0	4330	0	0	0	0
1898	G	0	0	0	0	4329	0	0	0	4329	0	0	0	0
1899	A	0	0	0	0	4328	0	0	0	4328	0	0	0	0
1900	A	0	0	0	0	4327	0	0	0	4327	0	0	0	0
1901	G	0	0	0	0	0	0	0	0	0	0	0	0	0
1902	A	0	0	0	0	0	0	0	0	0	0	0	0	0
1903	A	0	0	0	0	0	0	0	0	0	0	0	0	0
1904	A	0	0	0	0	4320	0	0	0	4320	0	0	0	0
1905	U	0	2367	0	0	4319	0	0	0	4319	0	0	0	0
1906	G	0	2366	0	0	4318	0	0	0	4318	0	0	0	0
1907	A	0	2365	0	0	4317	0	0	0	4317	0	0	0	0
1908	A	0	2364	0	0	4316	0	0	0	4316	1885	0	0	0
1909	U	0	2363	0	0	4315	0	0	0	4315	1884	0	3317	0
1910	U	0	2362	0	0	4313	1819	1852	1819	4313	1883	0	3316	0
1911	U	1818	2361	1818	1818	4312	1818	1851	1818	4312	1882	1818	3315	0
1912	G	1817	0	1817	1817	4311	1817	1850	1817	4311	1881	1817	3314	1795
1913	C	1816	2359	1816	1816	4310	1816	1849	1816	4310	1880	1816	3313	1794
1914	C	1815	2358	1815	1815	4309	1815	1848	1815	4309	0	1815	3312	0
1915	A	1814	2357	1814	0	4308	1814	0	1814	4308	0	1814	3311	0
1916	G	1813	2356	0	0	0	1813	0	1813	0	0	0	3310	1929
1917	G	1811	2355	0	0	0	0	2467	1811	0	2467	0	0	1928
1918	A	0	2354	0	0	4291	0	2466	1810	4291	2466	0	0	0
1919	A	1810	0	0	0	4290	1810	2465	0	4290	2465	0	0	0
1920	G	1809	0	0	0	4289	1809	2464	0	4289	2464	0	0	0
1921	A	0	0	0	0	4288	0	0	0	4288	0	0	0	0
1922	U	1930	1930	1930	1930	4287	1808	0	1930	4287	1930	1930	3304	0
1923	G	1929	1929	1929	1929	4286	1807	1928	1929	4286	1929	1929	3303	0
1924	G	1928	1928	1928	1928	0	1806	0	1928	0	1928	1928	0	0
1925	A	0	0	0	0	0	0	0	0	0	0	0	0	0
1926	A	0	0	0	0	0	0	0	0	0	0	0	0	0
1927	A	0	0	0	0	0	0	0	0	0	0	0	3299	0
1928	C	1924	1924	1924	1924	0	3281	1923	1924	0	1924	1924	3298	1917
1929	C	1923	1923	1923	1923	0	3280	0	1923	0	1923	1923	3297	1916
1930	A	1922	1922	1922	1922	0	0	0	1922	0	1922	1922	3296	0
1931	A	0	0	0	0	0	0	0	0	0	0	0	0	0
1932	A	0	0	0	0	0	0	0	0	0	0	0	3262	0
1933	A	0	0	0	0	0	0	0	0	0	0	0	3261	0
1934	A	0	0	0	0	0	0	0	0	0	0	0	3260	0
1935	U	0	0	0	0	1961	0	0	1808	1961	0	0	3259	0
1936	G	0	0	0	0	1960	0	0	1807	1960	0	1807	0	0
1937	A	0	0	0	0	1959	0	0	1806	1959	0	1806	0	0
1938	U	0	0	0	0	1958	0	0	1805	1958	0	1805	3257	0
1939	A	0	0	0	0	1957	0	0	0	1957	0	0	3256	0
1940	G	1802	0	0	0	1956	0	2454	1802	0	0	0	3255	0
1941	G	1801	2281	1802	1802	1955	2779	2453	1801	0	2453	1802	3254	0
1942	G	1800	2280	1801	1801	1954	2778	2452	1800	1954	2452	1801	3253	0
1943	G	1799	0	1800	1800	0	2777	2451	1799	0	2451	1800	3252	0
1944	G	1798	2278	1799	1799	0	2776	2450	1798	0	2450	1799	0	0
1945	A	1797	2277	0	0	0	2775	2449	1797	0	2449	0	0	0
1946	A	1796	2276	2274	2274	0	2774	2448	1796	0	2448	2274	2274	0
1947	U	0	2275	2273	2273	0	0	2447	1794	0	2447	2273	2273	0
1948	U	2545	2272	2272	2272	0	2773	2446	1793	0	2446	2272	2272	0
1949	G	2544	2271	2271	2271	0	2772	2445	1792	0	2445	2271	2271	1711
1950	G	2543	2270	2270	2270	0	2771	2444	1791	0	2444	2270	2270	1710
1951	A	2542	2269	0	2269	0	2770	2443	1790	0	2443	2269	2269	0
1952	G	2541	2268	2136	2136	0	2769	0	1789	0	0	2136	2136	1708
1953	G	2540	1970	2135	2135	0	2768	1970	2346	0	1970	1970	2135	0
1954	U	2539	1969	2134	2134	1942	2767	1969	2345	1942	1969	1969	2134	665
1955	U	0	1968	2133	2133	1941	2766	1968	2344	0	1968	1968	2133	643
1956	U	0	1967	2132	0	1940	2765	1967	2343	0	1967	1967	2132	0
1957	U	0	1966	1963	0	1939	0	1966	2342	1939	1966	1966	2131	0
1958	A	0	1965	0	0	1938	0	1965	0	1938	1965	1965	2130	0
1959	U	0	1964	0	0	1937	2762	1964	0	1937	1964	1964	0	0
1960	C	0	0	0	0	1936	2761	0	0	1936	0	0	0	0
1961	A	0	0	0	0	1935	0	0	0	1935	0	0	0	0
1962	A	0	0	0	0	0	0	0	2335	0	0	0	0	0
1963	A	0	0	1957	0	0	0	0	2334	0	0	0	0	0
1964	G	0	1959	1970	1970	0	0	1959	2333	0	1959	1959	0	0
1965	U	0	1958	1969	1969	0	0	1958	2332	0	1958	1958	0	0
1966	A	0	1957	0	0	0	0	1957	0	0	1957	1957	0	0
1967	A	0	1956	0	0	0	0	1956	0	0	1956	1956	0	0
1968	G	0	1955	0	0	0	2724	1955	0	0	1955	1955	0	0
1969	A	0	1954	1965	1965	0	2723	1954	0	0	1954	1954	0	0
1970	C	0	1953	1964	1964	4283	2722	1953	0	4283	1953	1953	0	0
1971	A	0	1986	0	0	4282	2721	0	1986	4282	0	0	0	0
1972	G	0	1985	0	0	4281	2720	2440	1985	4281	2440	0	0	0
1973	U	0	1984	0	0	4280	0	2439	1984	0	2439	0	1990	0
1974	A	0	1983	0	0	0	2719	2438	1983	0	2438	0	1989	0
1975	U	0	1982	0	0	4278	2718	2437	1982	4278	2437	0	1988	0
1976	G	0	0	0	0	4277	2717	2436	0	4277	2436	0	1987	0
1977	A	0	0	0	0	4276	0	2434	0	4276	2434	0	0	0
1978	U	0	0	0	0	4275	0	2433	0	4275	2433	0	0	0
1979	C	0	0	0	0	4274	0	2432	0	4274	2432	0	0	0
1980	A	0	0	0	0	0	0	0	0	0	0	0	0	0
1981	G	0	0	1987	1987	0	0	0	0	0	0	1987	0	0
1982	A	0	1975	1986	1986	0	0	0	1975	0	0	1986	0	1986
1983	U	0	1974	0	0	4225	2532	0	1974	4225	0	0	0	0
1984	A	0	1973	0	0	4224	2531	0	1973	4224	0	0	0	0
1985	C	0	1972	0	0	4223	2530	0	1972	4223	0	0	0	0
1986	U	0	1971	1982	1982	4222	2529	2374	1971	4222	2374	1982	0	1982
1987	C	0	0	1981	1981	4221	0	2373	0	4221	2373	1981	1976	0
1988	A	0	0	0	0	0	0	0	0	0	0	0	1975	0
1989	U	0	0	0	0	0	0	0	0	0	0	0	1974	0
1990	A	0	0	0	0	0	0	0	0	0	0	0	1973	0
1991	G	2326	0	0	0	2326	2326	2326	2326	4138	2326	0	0	0
1992	A	2325	0	0	0	2325	2325	2325	2325	4137	2325	0	0	0
1993	A	2324	0	0	0	2324	2324	2324	2324	4136	2324	0	0	0
1994	A	2323	0	0	0	2323	2323	2323	2323	4135	2323	0	0	0
1995	U	2322	2214	0	0	2322	2322	2322	2322	4134	2322	0	0	0
1996	C	2321	2213	0	0	2321	2321	2321	2321	0	2321	0	0	0
1997	U	2320	2212	0	0	2320	2320	2320	2320	4133	2320	0	0	0
1998	G	2319	2211	0	0	2319	2319	2319	2319	4132	2319	0	0	0
[truncated: 7,175 more rows]

## Sheet: Letters - stem definitions
Letter code	Start	End	Length
A	357	9142	5
B	544	9137	3
C	562	9068	1
D	582	9067	1
E	585	1401	6
F	622	1393	2
G	625	1390	2
H	633	1357	2
I	635	1354	2
J	650	1318	2
K	654	1316	1
L	1403	8899	3
M	1413	2280	2
N	2894	8192	2
O	2900	8189	1
P	2908	8178	1
Q	3048	7826	4
R	3056	7800	3
S	3072	7797	4
T	3083	7793	2
U	3088	6375	5
V	3099	6337	1
W	3101	5476	5
X	3108	5467	1
Y	3122	5464	1
Z	3124	5220	2
a	3128	5218	4
b	3139	5212	4
c	3149	5208	7
d	3158	5193	2
e	3172	5161	2
f	3352	5131	4
g	3371	5127	4
h	3375	4783	2
i	3380	4769	2
j	3392	4172	4
k	3398	4165	5
l	3404	4158	2
m	3410	4152	3
n	3415	4143	2
o	5477	6326	2
p	5610	6324	1
q	5613	6319	1
r	5634	6287	2
s	6394	7776	7
t	6401	7667	2
u	6416	7654	3
v	6697	7644	5

## Sheet: Common in minimum 9 predictions
Note: This table contains the helices that are present in 9 or more predictions, not necessarily including the SHAPE-directed PPfold 3.1 prediction. The length of the helices in minimal in this table, i.e. longer versions might be present in individual predictions.
The highlighted helices are also (at least partially) present in the SHAPE-directed PPfold 3.1 prediction (prediction 4.)
start	end	min length	no of preds	%	ID
12	47	4	10	0.769231	TAR hairpin
17	43	4	10	0.769231	TAR hairpin
25	38	4	10	0.769231	TAR hairpin
797	847	6	9	0.692308	?
872	912	1	9	0.692308	?
874	911	6	9	0.692308	?
1177	1312	5	10	0.769231	?
1183	1306	5	10	0.769231	?
1193	1299	6	9	0.692308	?
1216	1245	1	9	0.692308	?
1226	1236	3	9	0.692308	?
1568	1707	10	10	0.769231	?
1615	1625	3	11	0.846154	proximity to gag-pol frameshift
1646	1671	10	11	0.846154	gag-pol frameshift
1862	1881	4	10	0.769231	?
2015	2121	8	13	1	previously proposed
2024	2112	10	10	0.769231	previously proposed
2042	2070	7	13	1	previously proposed
2142	2260	5	9	0.692308	?
2147	2250	5	9	0.692308	?
2619	2666	4	9	0.692308	?
2630	2653	8	11	0.846154	?
2668	2685	2	9	0.692308	?
2732	2739	1	9	0.692308	?
3269	3290	5	11	0.846154	?
4800	4896	2	9	0.692308	?
4807	4822	2	9	0.692308	?
4829	4891	6	10	0.769231	?
4836	4884	2	9	0.692308	?
4840	4856	7	12	0.923077	?
4960	4980	5	10	0.769231	?
5010	5022	4	9	0.692308	?
5240	5260	3	9	0.692308	?
5306	5385	3	9	0.692308	?
5314	5379	5	9	0.692308	?
5404	5419	5	12	0.923077	?
5936	5947	3	9	0.692308	?
7256	7590	8	12	0.923077	RRE
7265	7581	1	9	0.692308	RRE
7272	7578	11	13	1	RRE
7283	7566	3	11	0.846154	RRE
7291	7557	7	13	1	RRE
7304	7539	8	9	0.692308	RRE
7313	7529	2	9	0.692308	RRE
7316	7526	5	11	0.846154	RRE
7321	7520	4	11	0.846154	RRE
7325	7515	4	9	0.692308	RRE
7333	7508	4	11	0.846154	RRE
7338	7502	4	11	0.846154	RRE
7343	7408	6	13	1	RRE
7358	7368	1	9	0.692308	RRE
7383	7399	6	13	1	RRE
7411	7428	7	11	0.846154	RRE
7443	7459	6	11	0.846154	RRE
7468	7493	9	13	1	RRE
7969	8068	5	10	0.769231	?
7991	8015	5	10	0.769231	?
7997	8009	3	10	0.769231	?
8537	8624	6	9	0.692308	?
8651	8663	4	10	0.769231	?
8724	8750	2	10	0.769231	?
8754	8772	6	12	0.923077	?
9042	9057	5	9	0.692308	?
9080	9129	11	10	0.769231	3' TAR
9092	9118	5	10	0.769231	3' TAR
9100	9113	4	10	0.769231	3' TAR

## Sheet: Highest covariation
Pos 1	Pos 2	One- or two-sided covariations, as % of possible	Two-sided covariations, as % of possible	Number of possible covariations (not gapped, not conserved)	Number of sequences ungapped in both positions	Long-distance? (>=600 nt)	High two-sided covariation? (>25%)
12	47	0.871166	0.269939	163	278	0	1			This table is based on the SHAPE-directed PPfold prediction (prediction nr. 4)
148	160	0.902062	0.0103093	388	772	0	0			Covariations are computed based on an independent, 1851-sequence alignment
253	265	0.975871	0	373	1017	0	0
363	536	0.961424	0	674	1835	0	0			The data in this table were produced in these steps:
444	476	0.990726	0	647	1846	0	0			1	For each predicted basepair, determine one-sided and two-sided covariations as follows:
448	456	0.892857	0.00396825	252	1846	0	0					Select only sequences that are not gapped in either of the positions involved in the basepair (column F)
502	531	0.963934	0	305	1847	0	0					Find the most frequently occuring basepair
562	9068	0.418203	0.262673	868	1267	1	1	stem C				Select only the sequences that do NOT include the most frequent basepair (column E)
572	579	0.854305	0.00529801	755	1846	0	0					Count the number of "at least one-sided" and two-sided covarying canonical basepairs among the remaining sequences
587	1399	0.876047	0.00167504	597	1846	1	0	stem E				Express them as % of column E, ie. the number of possible covariations. Results are in columns C and D.
589	1397	0.967742	0.00248139	403	1846	1	0	stem E		2	Filter results by removing basepairs that fulfill at least ONE of the following conditions:
590	1396	0.841584	0	202	1846	1	0	stem E				Number of possible covariations (column E) is less than 5% of the number of sequences (1851)
592	616	0.8875	0.009375	320	1847	0	0					One- or two-sided covariation (column C) is less than 75% AND two-sided covariation (column D) is less than 25%
596	607	0.926316	0	950	1847	0	0
623	1392	0.923729	0	118	1846	1	0	stem F
636	1353	0.794118	0.00588235	340	1846	1	0	stem I
654	1316	0.788344	0.378834	652	1846	1	1	stem K
712	748	0.862205	0	762	1834	0	0
731	738	0.940092	0.0030722	651	1847	0	0
752	1172	0.891408	0.0560859	838	1845	0	0
872	912	0.764706	0	119	1850	0	0
875	910	0.850394	0	127	1848	0	0
892	896	0.971239	0	452	1850	0	0
989	1058	0.84712	0.0251309	955	1850	0	0
1090	1094	0.810788	0.443983	1205	1850	0	1
1187	1302	0.759868	0.0789474	304	1850	0	0
1216	1245	0.979508	0	732	1850	0	0
1220	1224	0.973684	0	532	1850	0	0
1334	1348	0.935294	0	340	1849	0	0
1335	1347	0.982143	0	168	1850	0	0
1336	1346	0.991776	0	608	1850	0	0
1337	1345	0.960784	0	102	1850	0	0
1404	8898	0.98705	0	695	1574	1	0	stem L
1476	1796	0.89196	0	796	1849	0	0
1477	1795	0.848178	0.0425101	494	1848	0	0
1511	1760	0.890653	0	567	1842	0	0
1512	1759	0.876106	0	113	1841	0	0
1571	1704	0.814961	0	254	1851	0	0
1585	1682	0.816619	0	349	1850	0	0
1646	1671	0.96204	0.00118624	843	1850	0	0
1647	1670	0.770035	0	287	1850	0	0
1653	1664	0.982192	0.00410959	730	1851	0	0
1673	1679	0.819672	0	1159	1850	0	0
1801	1942	0.980687	0	466	1851	0	0
1830	1845	0.874317	0	183	1850	0	0
1831	1844	0.916667	0.0128205	156	1850	0	0
1947	2273	0.993865	0	652	1850	0	0
1965	1969	0.987654	0	162	1851	0	0
1981	1987	0.688512	0.340015	1297	1851	0	1
2027	2109	0.965217	0	230	1851	0	0
2417	2499	0.863366	0	505	1851	0	0
2418	2498	0.820789	0.00358423	279	1851	0	0
2420	2496	0.948187	0	193	1851	0	0
2422	2494	0.916345	0	777	1851	0	0
2440	2473	0.949246	0	729	1850	0	0
2518	2620	0.894605	0	797	1851	0	0
2554	2575	0.960894	0	358	1851	0	0
2630	2653	0.83871	0	899	1851	0	0
2704	2708	0.857272	0.226739	1107	1851	0	0
2775	2881	0.892308	0	130	1851	0	0
2776	2880	0.992982	0	855	1851	0	0
2778	2878	0.876923	0	260	1851	0	0
2908	8178	0.472123	0.294187	843	1848	1	1	stem P
2940	2950	0.857988	0.00986193	507	1851	0	0
2943	2947	0.994413	0	179	1851	0	0
2951	3045	0.905779	0	796	1851	0	0
3049	7825	0.967742	0	279	1851	1	0	stem Q
3072	7797	0.885965	0	342	1851	1	0	stem S
3074	7795	0.944444	0	144	1851	1	0	stem S
3088	6375	0.867014	0.0547588	767	1851	1	0	stem U
3091	6372	0.733465	0.556762	1013	1850	1	1	stem U
3099	6337	0.798631	0.152493	1023	1848	1	0	stem V
3124	5220	0.980861	0	209	1847	1	0	stem Z
3139	5212	0.874656	0	726	1850	1	0	stem b
3140	5211	0.859756	0.0121951	164	1850	1	0	stem b
3142	5209	0.851438	0	626	1850	1	0	stem b
3151	5206	0.756098	0.0644599	574	1850	1	0	stem c
3154	5203	0.80181	0.406335	1105	1850	1	1	stem c
3175	3337	0.881944	0	432	1850	0	0
3178	3300	0.990476	0	105	1850	0	0
3310	3334	0.850478	0	836	1850	0	0
3355	5128	0.859267	0	1009	1848	1	0	stem f
3373	5125	0.983287	0	359	1843	1	0	stem g
3399	4164	0.862637	0	728	1849	1	0	stem k
3400	4163	0.824561	0	114	1848	1	0	stem k
3405	4157	0.989529	0.0104712	191	1847	1	0	stem l
3415	4143	0.969925	0	133	1847	1	0	stem n
3419	3823	0.977444	0.0075188	133	1849	0	0
3427	3799	0.794266	0.391231	1186	1848	0	1
3433	3439	0.911179	0	653	1849	0	0
3496	3506	0.903156	0	919	1848	0	0
3530	3772	0.818408	0.0870647	804	1849	0	0
3692	3725	0.864865	0	111	1850	0	0
3758	3763	0.891304	0.0108696	184	1851	0	0
3825	4135	0.881526	0	498	1851	0	0
3844	4098	0.839623	0	106	1851	0	0
3916	4075	0.893638	0	1006	1851	0	0
3922	4019	0.777358	0	265	1851	0	0
3925	4011	0.956612	0	484	1851	0	0
3930	4006	0.910638	0	705	1851	0	0
3951	3994	0.812734	0	267	1851	0	0
3952	3993	0.978836	0	756	1851	0	0
3958	3970	0.995465	0	441	1851	0	0
4198	4353	0.800676	0	296	1850	0	0
4216	4310	0.977876	0	226	1851	0	0
4359	4754	0.752809	0	267	1851	0	0
4495	4510	0.967742	0.00268817	744	1851	0	0
4601	4674	0.971963	0	321	1851	0	0
4642	4665	0.637275	0.448898	499	1851	0	1
4644	4660	0.95	0	160	1850	0	0
4695	4716	0.9696	0	625	1850	0	0
4736	4743	0.933702	0	181	1851	0	0
4737	4742	0.885685	0	971	1851	0	0
4794	5119	0.808824	0	136	1849	0	0
4800	4896	0.985714	0.00204082	490	1851	0	0
4832	4888	0.805319	0.0861702	940	1851	0	0
4840	4856	0.879845	0.00129199	774	1851	0	0
4844	4852	0.825243	0	103	1849	0	0
4907	5108	0.7897	0	233	1851	0	0
4913	5102	0.778614	0	664	1851	0	0
4914	5094	0.593193	0.473258	1234	1851	0	1
4928	5066	0.95122	0	164	1850	0	0
4929	5065	0.97193	0	285	1850	0	0
4943	5059	0.413343	0.298767	1379	1849	0	1
4985	5021	0.767606	0.0211268	142	1851	0	0
4986	5020	0.951351	0	185	1851	0	0
5035	5045	0.984252	0	508	1851	0	0
5036	5044	0.96732	0.00217865	918	1851	0	0
5134	5156	0.831904	0	583	1850	0	0
5196	5200	0.871429	0	140	1850	0	0
5226	5453	0.897239	0	652	1847	0	0
5236	5448	0.963554	0.0022779	439	1849	0	0
5243	5257	0.949853	0	339	1849	0	0
5267	5390	0.903047	0	722	1851	0	0
5270	5281	0.849462	0	837	1851	0	0
5271	5280	0.826531	0	98	1851	0	0
5305	5386	0.961918	0.00141044	709	1850	0	0
5307	5384	0.890951	0.00232019	431	1850	0	0
5308	5383	0.757937	0.0436508	252	1850	0	0
5314	5379	0.942029	0	414	1850	0	0
5318	5375	0.894118	0	170	1850	0	0
5319	5374	0.852679	0.00297619	672	1849	0	0
5329	5338	0.878125	0	320	1849	0	0
5406	5417	0.935268	0	448	1850	0	0
5486	5499	0.993711	0.00419287	477	1851	0	0
5487	5498	0.985663	0.00358423	279	1851	0	0
5565	5577	0.594848	0.505855	854	1850	0	1
5637	5726	0.787037	0.0388889	540	1847	0	0
5747	6241	0.799012	0.00164745	607	1850	0	0
5754	6234	0.893016	0.0341753	673	1850	0	0
5816	6003	0.787781	0.0096463	311	1812	0	0
5822	5852	0.831535	0.386722	1205	1845	0	1
5916	5972	0.912577	0	652	1850	0	0
5976	5989	0.951302	0	883	1851	0	0
6068	6117	0.960905	0	486	1850	0	0
6085	6093	0.929972	0.00280112	357	1851	0	0
6159	6221	0.700162	0.350891	1234	1848	0	1
6345	6358	0.892038	0	741	1850	0	0
6402	7666	0.506709	0.411997	1267	1849	1	1	stem t
6417	7653	0.962845	0	942	1849	1	0	stem u
6429	6594	0.822535	0.0028169	355	1842	0	0
6436	6509	0.810127	0	316	1848	0	0
6516	6590	0.934097	0.00286533	349	1844	0	0
6522	6539	0.985646	0.00358852	836	1850	0	0
6552	6556	0.904468	0.0354391	649	1850	0	0
6623	6636	0.809091	0	110	1848	0	0
6753	7023	0.835355	0.0450607	577	1848	0	0
6822	6984	0.348792	0.271718	1531	1792	0	1
6879	6894	0.901895	0.0133779	897	1849	0	0
6898	6909	0.886957	0	115	1849	0	0
6900	6907	0.988665	0	794	1850	0	0
6901	6906	0.984615	0	130	1850	0	0
7040	7068	0.819444	0.00347222	288	1851	0	0
7128	7134	0.514634	0.45122	820	1843	0	1
7257	7589	0.84375	0	544	1851	0	0
7259	7587	0.595767	0.374603	945	1849	0	1
7280	7570	0.757576	0	132	1850	0	0
7281	7569	0.788194	0.383681	576	1850	0	1
7297	7551	0.812958	0.171149	818	1836	0	0
7298	7550	0.971831	0	142	1836	0	0
7305	7538	0.806818	0.0113636	176	1779	0	0
7308	7535	0.891441	0.00208768	479	1842	0	0
7319	7523	0.957871	0	451	1847	0	0
7333	7508	0.89916	0	119	1848	0	0
7339	7501	0.913462	0	104	1849	0	0
7356	7370	0.996068	0	763	1848	0	0
7416	7423	0.957359	0.550206	727	1850	0	1
7443	7459	0.785548	0.785548	429	1850	0	1
7446	7456	0.921933	0.208178	269	1850	0	0
7469	7492	0.991416	0	233	1850	0	0
7476	7485	0.468085	0.287234	94	1850	0	1
7707	7768	0.945338	0	311	1850	0	0
7710	7765	0.564006	0.305723	1328	1849	0	1
7940	8116	0.839888	0.00842697	356	1769	0	0
7949	8100	0.778777	0.609712	556	1824	0	1
7971	8066	0.926702	0.0052356	191	1850	0	0
8037	8045	0.759412	0.130395	1089	1851	0	0
8139	8151	0.82716	0.73545	567	1849	0	1
8154	8169	0.93	0.00333333	300	1848	0	0
8245	8255	0.770073	0.0967153	1096	1850	0	0
8578	8597	0.818812	0.170297	1010	1711	0	0
8629	8830	0.969325	0.00613497	163	1574	0	0
8641	8807	0.799523	0.0190931	419	1573	0	0
8653	8661	0.823529	0	102	1700	0	0
8692	8733	0.86	0	100	1577	0	0
8694	8729	0.948563	0.00605144	661	1577	0	0
8702	8719	0.978462	0	325	1679	0	0
8756	8770	0.905797	0.057971	414	1577	0	0
8839	8847	0.948052	0	154	1576	0	0
8857	8870	0.976998	0.115012	826	1569	0	0
8872	8879	0.903819	0.00141443	707	1575	0	0
8923	8965	0.810313	0.130755	543	1055	0	0
9014	9058	0.963636	0	330	1282	0	0
9082	9127	0.841584	0.207921	101	1068	0	0
9084	9125	0.941441	0.0225225	222	1067	0	0
9085	9124	0.830189	0.382075	636	1064	0	1
9086	9123	0.843137	0.215686	102	1078	0	0
9087	9122	0.834049	0.494993	699	1065	0	1
9089	9120	0.770992	0.221374	131	1091	0	0
9096	9114	0.944444	0.175926	108	1097	0	0
						29	28	0

## Sheet: Highest covar, common, basepair
Note: This table is based on the highest covarying basepairs in the PPfold 3.1 prediction (see tab "Highest covariation"), which are also found in minimum 8 other predictions (see tab "Common in minimum 9 predictions").
Pos 1	Pos 2	One- or two-sided covariations, as % of possible	Two-sided covariations, as % of possible	Number of possible covariations (not gapped, not conserved)	Number of sequences ungapped in both positions	Long-distance? (>=600 nt)	High two-sided covariation? (>25%)
12	47	87.1166	26.9939	163	278	0	1
872	912	76.4706	0	119	1850	0	0
875	910	85.0394	0	127	1848	0	0
1187	1302	75.9868	7.89474	304	1850	0	0
1216	1245	97.9508	0	732	1850	0	0
1571	1704	81.4961	0	254	1851	0	0
1646	1671	96.204	0.118624	843	1850	0	0
1647	1670	77.0035	0	287	1850	0	0
1653	1664	98.2192	0.410959	730	1851	0	0
2027	2109	96.5217	0	230	1851	0	0
2630	2653	83.871	0	899	1851	0	0
4800	4896	98.5714	0.204082	490	1851	0	0
4832	4888	80.5319	8.61702	940	1851	0	0
4840	4856	87.9845	0.129199	774	1851	0	0
4844	4852	82.5243	0	103	1849	0	0
5307	5384	89.0951	0.232019	431	1850	0	0
5308	5383	75.7937	4.36508	252	1850	0	0
5314	5379	94.2029	0	414	1850	0	0
5406	5417	93.5268	0	448	1850	0	0
7257	7589	84.375	0	544	1851	0	0
7259	7587	59.5767	37.4603	945	1849	0	1
7280	7570	75.7576	0	132	1850	0	0
7281	7569	78.8194	38.3681	576	1850	0	1
7297	7551	81.2958	17.1149	818	1836	0	0
7305	7538	80.6818	1.13636	176	1779	0	0
7308	7535	89.1441	0.208768	479	1842	0	0
7319	7523	95.7871	0	451	1847	0	0
7333	7508	89.916	0	119	1848	0	0
7339	7501	91.3462	0	104	1849	0	0
7443	7459	78.5548	78.5548	429	1850	0	1
7446	7456	92.1933	20.8178	269	1850	0	0
7469	7492	99.1416	0	233	1850	0	0
7476	7485	46.8085	28.7234	94	1850	0	1
7971	8066	92.6702	0.52356	191	1850	0	0
8653	8661	82.3529	0	102	1700	0	0
8756	8770	90.5797	5.7971	414	1577	0	0
9082	9127	84.1584	20.7921	101	1068	0	0
9084	9125	94.1441	2.25225	222	1067	0	0
9085	9124	83.0189	38.2075	636	1064	0	1
9086	9123	84.3137	21.5686	102	1078	0	0
9087	9122	83.4049	49.4993	699	1065	0	1
9089	9120	77.0992	22.1374	131	1091	0	0
9096	9114	94.4444	17.5926	108	1097	0	0

## Sheet: Highest covar, common, helix
Note: This table forms the basis of the figure over the short-distance interactions. It contains the basepairs from the tab "Highest covar, common, basepair" in helix notation. The given lengths INCLUDE bulges.
Structure number	Pos 1	Pos 2	Length of longest helix	Longest helix occurs in prediction nr	Identity	P(boot) (Kladwang et al, 2011)	BPP (Kladwang et al, 2011)	In Siegfried2014?
1	1	57	21	1	5' TAR	95.5	31.1	Y
2	871	913	9	1		56	84.1	N (no conflict)
3	1177	1312	11	4		64.5	39.2	Y
4	1214	1247	5	1		89	99.8	Y
5	1568	1707	10	1		100	100	Y
6	1645	1672	12	1	gag-pol	100	100	Y
7	2015	2121	19	4	stem A, Wang et al 2008	99.5	100	Y
8	2629	2654	10	1	POL1, Knoepfel & Berkhout 2013	100	100	Y
9	4797	4899	7	1		97.5	100	N (no conflict)
9	4829	4891	9	13		100	100	N (no conflict)
9	4840	4856	7	2		100	100	N (no conflict)
10	5303	5388	6	3		50.5	96.6	N (no conflict)
10	5313	5380	8	5		N/A	N/A	N (no conflict)
11	5404	5419	6	2		99	100	N (no conflict)
12	7256	7590	8	4	RRE	99	100	Y
12	7272	7578	14	4	RRE	99.5	100	Y
12	7291	7557	8	4	RRE	98.5	100	Y
12	7305	7538	10	1	RRE	94.5	100	Y
12	7316	7526	9	4	RRE	94	100	Y
12	7333	7508	9	1	RRE	100	100	Y
12	7443	7459	7	1	RRE	78	99.5	Y
12	7468	7493	9	4	RRE	100	100	Y
13	7969	8068	7	2		N/A	N/A	Y
14	8648	8667	7	1		45.5	66.1	N, conflict
15	8753	8773	8	1	NEF1, Knoepfel & Berkhout 2013	98.5	100	Y
16	9074	9134	23	1	3' TAR	98	99.9	Y
